# Supplementary material for: Label-Free Quantitative Proteomics Analysis in Susceptible and Resistant Brassica napus Cultivars Infected with Xanthomonas campestris pv. campestris
Source: Microorganisms. 2021 Jan 27;9(2):253. doi: 10.3390/microorganisms9020253 (PMC7911590; doi:10.3390/microorganisms9020253)
Supplement: Supplementary file 1 [file microorganisms-09-00253-s001.zip]

Archive with 4 entries (4 files):
- Suplementary  Table S3.docx
- Supplementary Table S1.xlsx
- Supplementary Table S2.xlsx
- Supplementary Figures.pptx
