# Supplementary material for: Label-Free Quantitative Proteomics Analysis in Susceptible and Resistant Brassica napus Cultivars Infected with Xanthomonas campestris pv. campestris
Source: Microorganisms. 2021 Jan 27;9(2):253. doi: 10.3390/microorganisms9020253 (PMC7911590; doi:10.3390/microorganisms9020253)
Supplement: Supplementary file 1 [file microorganisms-09-00253-s001.zip › Supplementary Table S1.xlsx]

## Sheet: Sheet2
Table S1. Gene Ontology (GO) annotation of differentially accumulated proteins in resistant cultivar (cv. Capitol) in responses to Xcc inoculation using Blast2GO
SeqName	Description	Length	Fold change (Xcc/Non Xcc)	Log2 Fold change (Xcc/Non Xcc)	p-Value (Xcc vs. NonXcc)	e-Value	sim mean	#GO	GO Names list	GO Names list	Enzyme Codes list	Enzyme Name
gi|923510203|ref|XP_013742831.1|_1-132	probable histone	132	9.1	3.18587	0.000661712	6.58869e-60	96.85	5	F:GO:0003677; C:GO:0000790; F:GO:0046982; P:GO:0006342; C:GO:0000786	F:DNA binding; C:nuclear chromatin; F:protein heterodimerization activity; P:chromatin silencing; C:nucleosome
gi|674911997|emb|CDY21179.1|_1-266	ribosomal L2 (chloroplast)	266	9.1	3.18587	0.000271178	0	91.4	7	C:GO:0009507; F:GO:0003735; C:GO:0015935; C:GO:0015934; F:GO:0016740; F:GO:0019843; P:GO:0006412	C:chloroplast; F:structural constituent of ribosome; C:small ribosomal subunit; C:large ribosomal subunit; F:transferase activity; F:rRNA binding; P:translation
gi|674873897|emb|CDY59668.1|_1-276	mitochondrial outer membrane porin 3-like	276	6.1	2.60881	0.00054864	0	93.2	19	F:GO:0015288; P:GO:0055085; C:GO:0009941; C:GO:0046930; C:GO:0005730; C:GO:0005741; C:GO:0005774; P:GO:0006820; P:GO:0009626; P:GO:0009735; P:GO:0042742; C:GO:0005886; P:GO:0009409; F:GO:0008308; P:GO:1903959; F:GO:0005515; C:GO:0005618; P:GO:0010029; P:GO:0009060	F:porin activity; P:transmembrane transport; C:chloroplast envelope; C:pore complex; C:nucleolus; C:mitochondrial outer membrane; C:vacuolar membrane; P:anion transport; P:plant-type hypersensitive response; P:response to cytokinin; P:defense response to bacterium; C:plasma membrane; P:response to cold; F:voltage-gated anion channel activity; P:regulation of anion transmembrane transport; F:prote…
gi|923830305|ref|XP_013697300.1|_1-231	cytochrome b6-f complex iron-sulfur chloroplastic	231	4.6	2.20163	0.000694246	2.16427e-153	95.2	15	P:GO:0010196; F:GO:0009496; C:GO:0009512; C:GO:0009941; F:GO:0046028; P:GO:0080167; F:GO:0045158; P:GO:0042742; C:GO:0005886; P:GO:0009767; C:GO:0009535; F:GO:0005515; F:GO:0046872; C:GO:0016021; F:GO:0051537	P:nonphotochemical quenching; F:plastoquinol--plastocyanin reductase activity; C:cytochrome b6f complex; C:chloroplast envelope; F:electron transporter, transferring electrons from cytochrome b6/f complex of photosystem II activity; P:response to karrikin; F:electron transporter, transferring electrons within cytochrome b6/f complex of photosystem II activity; P:defense response to bacterium; C:p…	EC:1.10.9; EC:1.10.9.1	Acting on diphenols and related substances as donors; Plastoquinol--plastocyanin reductase
gi|923678400|ref|XP_013652792.1|_1-170	photosystem I reaction center subunit chloroplastic-like	170	4	2	0.000115682	1.19917e-101	94.75	4	C:GO:0030093; F:GO:0005516; C:GO:0009543; P:GO:0009773	C:chloroplast photosystem I; F:calmodulin binding; C:chloroplast thylakoid lumen; P:photosynthetic electron transport in photosystem I
gi|923691419|ref|XP_013656707.1|_1-165	circadian and RNA binding 1	165	3.9	1.96347	0.00129453	1.21775e-54	96.25	14	C:GO:0005794; C:GO:0005730; P:GO:0009735; C:GO:0005886; F:GO:0000166; C:GO:0005777; C:GO:0009507; C:GO:0009506; F:GO:0003723; P:GO:0009737; P:GO:0000380; P:GO:0045087; C:GO:0005618; C:GO:0048046	C:Golgi apparatus; C:nucleolus; P:response to cytokinin; C:plasma membrane; F:nucleotide binding; C:peroxisome; C:chloroplast; C:plasmodesma; F:RNA binding; P:response to abscisic acid; P:alternative mRNA splicing, via spliceosome; P:innate immune response; C:cell wall; C:apoplast
gi|923628303|ref|XP_013749740.1|_1-145	photosystem I reaction center subunit VI- chloroplastic	145	3.6	1.848	0.00149839	1.26684e-72	94.9	6	C:GO:0016021; P:GO:0015979; C:GO:0009538; C:GO:0010287; P:GO:0009735; C:GO:0009535	C:integral component of membrane; P:photosynthesis; C:photosystem I reaction center; C:plastoglobule; P:response to cytokinin; C:chloroplast thylakoid membrane
gi|674911144|emb|CDY21916.1|_1-281	photosystem I reaction center subunit II- chloroplastic	281	3.6	1.848	0.000276009	0	92.2	5	C:GO:0009941; P:GO:0015979; C:GO:0009538; C:GO:0010287; C:GO:0009535	C:chloroplast envelope; P:photosynthesis; C:photosystem I reaction center; C:plastoglobule; C:chloroplast thylakoid membrane
gi|6002472|gb|AAF00001.1|AF052202_1_1-273	2-Cys peroxiredoxin chloroplastic-like	273	3.5	1.80736	0.000114235	2.90006e-147	92.75	14	C:GO:0009570; C:GO:0009941; P:GO:0045454; P:GO:0042742; C:GO:0009579; F:GO:0004601; P:GO:0009409; F:GO:0005515; C:GO:0010319; C:GO:0048046; P:GO:0098869; C:GO:0005829; P:GO:0055114; F:GO:0051920	C:chloroplast stroma; C:chloroplast envelope; P:cell redox homeostasis; P:defense response to bacterium; C:thylakoid; F:peroxidase activity; P:response to cold; F:protein binding; C:stromule; C:apoplast; P:cellular oxidant detoxification; C:cytosol; P:oxidation-reduction process; F:peroxiredoxin activity	EC:1.11.1.15; EC:1.11.1.7	Peroxiredoxin; Peroxidase
gi|923877211|ref|XP_013711505.1|_1-143	photosystem I reaction center subunit IV chloroplastic-like	143	3.4	1.76554	0.000154788	4.26667e-61	89.35	6	C:GO:0009941; P:GO:0015979; C:GO:0009538; C:GO:0010287; P:GO:0009735; C:GO:0009535	C:chloroplast envelope; P:photosynthesis; C:photosystem I reaction center; C:plastoglobule; P:response to cytokinin; C:chloroplast thylakoid membrane
gi|923747925|ref|XP_013673307.1|_1-181	thioredoxin chloroplastic-like isoform X1	181	3.3	1.72247	0.000125552	6.01035e-103	91.7	5	C:GO:0005623; F:GO:0015035; P:GO:0006662; P:GO:0045454; P:GO:0055114	C:cell; F:protein disulfide oxidoreductase activity; P:glycerol ether metabolic process; P:cell redox homeostasis; P:oxidation-reduction process
gi|923708034|ref|XP_013661611.1|_1-236	adenosine tRNA methylthiotransferase	236	3	1.58496	0.00246753	4.55089e-155	91.95	1	C:GO:0009570	C:chloroplast stroma
gi|923886744|ref|XP_013714727.1|_1-148	nucleoside diphosphate kinase 1	148	3	1.58496	0.000100626	9.76694e-106	96.5	16	P:GO:0009651; P:GO:0006241; P:GO:0006183; C:GO:0005794; P:GO:0006165; P:GO:0046686; F:GO:0004550; C:GO:0005774; C:GO:0005886; C:GO:0005777; F:GO:0005524; C:GO:0009507; P:GO:0006228; C:GO:0009506; C:GO:0048046; C:GO:0005829	P:response to salt stress; P:CTP biosynthetic process; P:GTP biosynthetic process; C:Golgi apparatus; P:nucleoside diphosphate phosphorylation; P:response to cadmium ion; F:nucleoside diphosphate kinase activity; C:vacuolar membrane; C:plasma membrane; C:peroxisome; F:ATP binding; C:chloroplast; P:UTP biosynthetic process; C:plasmodesma; C:apoplast; C:cytosol	EC:2.7.4.6	Nucleoside-diphosphate kinase
gi|923664612|ref|XP_013648651.1|_1-217	glutathione S-transferase U20	217	3	1.58496	0.000437741	1.07576e-158	90.7	21	C:GO:0009570; P:GO:2000030; C:GO:0005794; F:GO:0004364; P:GO:0046686; C:GO:0005774; P:GO:0042631; P:GO:0009636; P:GO:0009735; P:GO:0040008; C:GO:0005886; F:GO:0004601; C:GO:0005634; P:GO:0006979; P:GO:0009407; F:GO:0043295; P:GO:0006749; C:GO:0048046; C:GO:0005829; P:GO:0055114; F:GO:0019899	C:chloroplast stroma; P:regulation of response to red or far red light; C:Golgi apparatus; F:glutathione transferase activity; P:response to cadmium ion; C:vacuolar membrane; P:cellular response to water deprivation; P:response to toxic substance; P:response to cytokinin; P:regulation of growth; C:plasma membrane; F:peroxidase activity; C:nucleus; P:response to oxidative stress; P:toxin catabolic…	EC:2.5.1.18; EC:1.11.1.7	Glutathione transferase; Peroxidase
gi|923814472|ref|XP_013691924.1|_1-503	inosine-5 -monophosphate dehydrogenase 2	503	3	1.58496	5.13e-05	0	97.1	7	F:GO:0000166; F:GO:0046872; C:GO:0005829; F:GO:0003938; P:GO:0055114; P:GO:0006177; P:GO:0009735	F:nucleotide binding; F:metal ion binding; C:cytosol; F:IMP dehydrogenase activity; P:oxidation-reduction process; P:GMP biosynthetic process; P:response to cytokinin	EC:1.1.1.205	IMP dehydrogenase
gi|923876104|ref|XP_013711144.1|_1-295	THYLAKOID FORMATION chloroplastic	295	2.6	1.37851	0.00125058	0	91.65	17	C:GO:0009570; P:GO:2000070; P:GO:0007186; P:GO:0010182; P:GO:0045038; P:GO:1902458; P:GO:1903426; P:GO:0045037; C:GO:0009535; C:GO:0009707; C:GO:0009528; F:GO:0005515; P:GO:0010207; C:GO:0010319; C:GO:0016021; P:GO:0010027; P:GO:0015996	C:chloroplast stroma; P:regulation of response to water deprivation; P:G-protein coupled receptor signaling pathway; P:sugar mediated signaling pathway; P:protein import into chloroplast thylakoid membrane; P:positive regulation of stomatal opening; P:regulation of reactive oxygen species biosynthetic process; P:protein import into chloroplast stroma; C:chloroplast thylakoid membrane; C:chloropla…
gi|674911180|emb|CDY21952.1|_1-231	cytochrome b6-f complex iron-sulfur chloroplastic	231	2.6	1.37851	0.00125012	2.16427e-153	95.2	15	P:GO:0010196; F:GO:0009496; C:GO:0009512; C:GO:0009941; F:GO:0046028; P:GO:0080167; F:GO:0045158; P:GO:0042742; C:GO:0005886; P:GO:0009767; C:GO:0009535; F:GO:0005515; F:GO:0046872; C:GO:0016021; F:GO:0051537	P:nonphotochemical quenching; F:plastoquinol--plastocyanin reductase activity; C:cytochrome b6f complex; C:chloroplast envelope; F:electron transporter, transferring electrons from cytochrome b6/f complex of photosystem II activity; P:response to karrikin; F:electron transporter, transferring electrons within cytochrome b6/f complex of photosystem II activity; P:defense response to bacterium; C:p…	EC:1.10.9; EC:1.10.9.1	Acting on diphenols and related substances as donors; Plastoquinol--plastocyanin reductase
gi|674893270|emb|CDY39514.1|_1-148	outer envelope pore 16- chloroplastic	148	2.5	1.32193	0.000696486	7.2164e-93	90.65	19	F:GO:0015266; F:GO:0015288; P:GO:0030150; F:GO:0015450; C:GO:0046930; P:GO:0009611; P:GO:0009753; F:GO:0015171; P:GO:0045037; C:GO:0005773; P:GO:0003333; P:GO:0009744; C:GO:0009707; C:GO:0005744; P:GO:0009409; C:GO:0031305; P:GO:0009749; F:GO:0005515; C:GO:0034426	F:protein channel activity; F:porin activity; P:protein import into mitochondrial matrix; F:P-P-bond-hydrolysis-driven protein transmembrane transporter activity; C:pore complex; P:response to wounding; P:response to jasmonic acid; F:amino acid transmembrane transporter activity; P:protein import into chloroplast stroma; C:vacuole; P:amino acid transmembrane transport; P:response to sucrose; C:ch…
gi|922473901|ref|XP_013635883.1|_1-181	chloroplast ribulose 1,5-bisphosphate carboxylase oxygenase small	181	2.5	1.32193	0.00148924	1.0413e-123	98.9	6	C:GO:0009507; P:GO:0019253; P:GO:0009853; P:GO:0055114; F:GO:0004497; F:GO:0016984	C:chloroplast; P:reductive pentose-phosphate cycle; P:photorespiration; P:oxidation-reduction process; F:monooxygenase activity; F:ribulose-bisphosphate carboxylase activity	EC:4.1.1.39	Ribulose-bisphosphate carboxylase
gi|923528798|ref|XP_013690703.1|_1-280	beta carbonic anhydrase 4 isoform X1	280	2.4	1.26303	0.00169913	0	97.55	9	F:GO:0008270; F:GO:0005515; P:GO:0010119; C:GO:0009941; F:GO:0004089; P:GO:2000122; P:GO:0015976; C:GO:0005886; P:GO:0010037	F:zinc ion binding; F:protein binding; P:regulation of stomatal movement; C:chloroplast envelope; F:carbonate dehydratase activity; P:negative regulation of stomatal complex development; P:carbon utilization; C:plasma membrane; P:response to carbon dioxide	EC:4.2.1.1	Carbonate dehydratase
gi|674893627|emb|CDY39157.1|_1-226	oxygen-evolving enhancer 3- chloroplastic	226	2.3	1.20163	0.000153173	1.5913e-130	91.55	8	C:GO:0009570; C:GO:0030095; F:GO:0005509; C:GO:0048046; C:GO:0009654; C:GO:0009543; P:GO:0015979; C:GO:0019898	C:chloroplast stroma; C:chloroplast photosystem II; F:calcium ion binding; C:apoplast; C:photosystem II oxygen evolving complex; C:chloroplast thylakoid lumen; P:photosynthesis; C:extrinsic component of membrane
gi|923701727|ref|XP_013659835.1|_1-193	60S ribosomal L17-1	193	2.3	1.20163	0.000307953	2.82902e-132	98.1	8	C:GO:0009507; C:GO:0009506; F:GO:0003735; C:GO:0005794; C:GO:0022625; C:GO:0005774; C:GO:0005886; P:GO:0006412	C:chloroplast; C:plasmodesma; F:structural constituent of ribosome; C:Golgi apparatus; C:cytosolic large ribosomal subunit; C:vacuolar membrane; C:plasma membrane; P:translation
gi|674849885|emb|CDY71843.1|_1-149	histone -like	149	2.2	1.1375	1.99e-05	7.77591e-60	98.95	7	C:GO:0009570; F:GO:0003677; F:GO:0046982; C:GO:0009534; C:GO:0000788; C:GO:0005730; P:GO:0006334	C:chloroplast stroma; F:DNA binding; F:protein heterodimerization activity; C:chloroplast thylakoid; C:nuclear nucleosome; C:nucleolus; P:nucleosome assembly
gi|674873832|emb|CDY59763.1|_1-167	glycine-rich RNA-binding GRP1A isoform X1	167	2.2	1.1375	0.0016496	5.88006e-56	98.4	26	P:GO:0010043; P:GO:0009651; F:GO:0003690; P:GO:0009735; F:GO:0003697; P:GO:0009414; F:GO:0000166; P:GO:0009409; C:GO:0009507; C:GO:0009506; P:GO:0010119; P:GO:0000380; P:GO:0032508; C:GO:0048046; C:GO:0005829; F:GO:0003729; P:GO:0046686; P:GO:0007623; P:GO:0006406; C:GO:0005634; C:GO:0005777; F:GO:0005515; P:GO:0045087; C:GO:0005739; P:GO:0010501; P:GO:0010228	P:response to zinc ion; P:response to salt stress; F:double-stranded DNA binding; P:response to cytokinin; F:single-stranded DNA binding; P:response to water deprivation; F:nucleotide binding; P:response to cold; C:chloroplast; C:plasmodesma; P:regulation of stomatal movement; P:alternative mRNA splicing, via spliceosome; P:DNA duplex unwinding; C:apoplast; C:cytosol; F:mRNA binding; P:response t…
gi|844169216|gb|AKM97935.1|_1-83	photosystem II V (chloroplast)	83	2.2	1.1375	6.71e-06	1.02763e-52	100	7	C:GO:0009539; F:GO:0005506; F:GO:0009055; C:GO:0016021; P:GO:0009767; C:GO:0009535; F:GO:0020037	C:photosystem II reaction center; F:iron ion binding; F:electron carrier activity; C:integral component of membrane; P:photosynthetic electron transport chain; C:chloroplast thylakoid membrane; F:heme binding
gi|1249654118|ref|XP_022560825.1|_1-217	peroxiredoxin chloroplastic isoform X1	217	2	1	6.5e-05	9.60083e-127	94.15	11	F:GO:0004601; F:GO:0005515; C:GO:0009941; P:GO:0098869; C:GO:0009533; C:GO:0009543; P:GO:0045454; P:GO:0055114; C:GO:0010287; C:GO:0009535; F:GO:0051920	F:peroxidase activity; F:protein binding; C:chloroplast envelope; P:cellular oxidant detoxification; C:chloroplast stromal thylakoid; C:chloroplast thylakoid lumen; P:cell redox homeostasis; P:oxidation-reduction process; C:plastoglobule; C:chloroplast thylakoid membrane; F:peroxiredoxin activity	EC:1.11.1.15; EC:1.11.1.7	Peroxiredoxin; Peroxidase
gi|674881561|emb|CDY50757.1|_1-276	probable ribose-5-phosphate isomerase chloroplastic	276	2	1	0.00013511	1.3695e-180	93.8	8	C:GO:0009570; P:GO:0009052; P:GO:0019253; C:GO:0009941; F:GO:0004751; P:GO:0009735; P:GO:0042742; C:GO:0009535	C:chloroplast stroma; P:pentose-phosphate shunt, non-oxidative branch; P:reductive pentose-phosphate cycle; C:chloroplast envelope; F:ribose-5-phosphate isomerase activity; P:response to cytokinin; P:defense response to bacterium; C:chloroplast thylakoid membrane	EC:5.3.1.6	Ribose-5-phosphate isomerase
gi|923744198|ref|XP_013672158.1|_1-284	UPF0603 chloroplastic	284	2	1	0.00235935	1.78318e-178	92.75	6	C:GO:0016021; C:GO:0009543; P:GO:0010206; P:GO:0016311; F:GO:0003993; C:GO:0009535	C:integral component of membrane; C:chloroplast thylakoid lumen; P:photosystem II repair; P:dephosphorylation; F:acid phosphatase activity; C:chloroplast thylakoid membrane	EC:3.1.3.41; EC:3.1.3.2	4-nitrophenylphosphatase; Acid phosphatase
gi|923727475|ref|XP_013666968.1|_1-166	60S ribosomal L12-2-like	166	1.9	0.925999	4.17e-07	1.28891e-103	99.8	8	F:GO:0005515; F:GO:0003735; C:GO:0016020; P:GO:0042254; C:GO:0005794; C:GO:0022625; F:GO:0019843; P:GO:0006412	F:protein binding; F:structural constituent of ribosome; C:membrane; P:ribosome biogenesis; C:Golgi apparatus; C:cytosolic large ribosomal subunit; F:rRNA binding; P:translation
gi|923817402|ref|XP_013692944.1|_1-235	nucleoside diphosphate kinase chloroplastic mitochondrial	235	1.9	0.925999	0.000732427	3.64877e-157	96.35	14	F:GO:0008270; P:GO:0006241; P:GO:0006183; C:GO:0005794; C:GO:0009543; P:GO:0006165; F:GO:0004550; C:GO:0005743; F:GO:0005524; P:GO:0006979; C:GO:0005758; P:GO:0006228; C:GO:0005829; F:GO:0050897	F:zinc ion binding; P:CTP biosynthetic process; P:GTP biosynthetic process; C:Golgi apparatus; C:chloroplast thylakoid lumen; P:nucleoside diphosphate phosphorylation; F:nucleoside diphosphate kinase activity; C:mitochondrial inner membrane; F:ATP binding; P:response to oxidative stress; C:mitochondrial intermembrane space; P:UTP biosynthetic process; C:cytosol; F:cobalt ion binding	EC:2.7.4.6	Nucleoside-diphosphate kinase
gi|923710757|ref|XP_013662381.1|_1-259	carbonic anhydrase 2	259	1.9	0.925999	1.74e-06	0	96.25	9	C:GO:0009570; F:GO:0008270; C:GO:0048046; C:GO:0009941; C:GO:0005829; F:GO:0004089; P:GO:0015976; P:GO:0042742; C:GO:0009535	C:chloroplast stroma; F:zinc ion binding; C:apoplast; C:chloroplast envelope; C:cytosol; F:carbonate dehydratase activity; P:carbon utilization; P:defense response to bacterium; C:chloroplast thylakoid membrane	EC:4.2.1.1	Carbonate dehydratase
gi|674865186|emb|CDY67795.1|_1-246	2-cys peroxiredoxin	246	1.9	0.925999	0.00217377	0	97.4	11	C:GO:0009570; F:GO:0004601; P:GO:0009409; C:GO:0005739; C:GO:0010319; C:GO:0048046; P:GO:0098869; P:GO:0045454; P:GO:0055114; P:GO:0042742; F:GO:0051920	C:chloroplast stroma; F:peroxidase activity; P:response to cold; C:mitochondrion; C:stromule; C:apoplast; P:cellular oxidant detoxification; P:cell redox homeostasis; P:oxidation-reduction process; P:defense response to bacterium; F:peroxiredoxin activity	EC:1.11.1.15; EC:1.11.1.7	Peroxiredoxin; Peroxidase
gi|674884950|emb|CDY47581.1|_1-273	photosystem I chlorophyll a b-binding 3- chloroplastic	273	1.8	0.847997	0.000303158	3.15936e-172	96.9	16	C:GO:0009941; P:GO:0009644; C:GO:0009522; P:GO:0009735; P:GO:0009768; C:GO:0009535; P:GO:0009645; P:GO:0009409; F:GO:0005515; F:GO:0046872; F:GO:0031409; C:GO:0016021; C:GO:0030076; P:GO:0018298; F:GO:0016168; C:GO:0010287	C:chloroplast envelope; P:response to high light intensity; C:photosystem I; P:response to cytokinin; P:photosynthesis, light harvesting in photosystem I; C:chloroplast thylakoid membrane; P:response to low light intensity stimulus; P:response to cold; F:protein binding; F:metal ion binding; F:pigment binding; C:integral component of membrane; C:light-harvesting complex; P:protein-chromophore lin…
gi|923795830|ref|XP_013685760.1|_1-194	60S ribosomal L9-1	194	1.8	0.847997	0.00252773	7.20572e-137	98.3	11	C:GO:0009506; F:GO:0003735; P:GO:0002181; C:GO:0009941; C:GO:0005794; C:GO:0022625; C:GO:0005730; C:GO:0005774; F:GO:0019843; P:GO:0009955; C:GO:0005886	C:plasmodesma; F:structural constituent of ribosome; P:cytoplasmic translation; C:chloroplast envelope; C:Golgi apparatus; C:cytosolic large ribosomal subunit; C:nucleolus; C:vacuolar membrane; F:rRNA binding; P:adaxial/abaxial pattern specification; C:plasma membrane
gi|923545990|ref|XP_013734937.1|_1-224	glutathione S-transferase U5	224	1.8	0.847997	0.000710277	3.31559e-162	95.85	9	P:GO:0006979; C:GO:0009506; P:GO:0009407; F:GO:0043295; P:GO:0006749; C:GO:0005829; F:GO:0004364; P:GO:0009636; C:GO:0005886	P:response to oxidative stress; C:plasmodesma; P:toxin catabolic process; F:glutathione binding; P:glutathione metabolic process; C:cytosol; F:glutathione transferase activity; P:response to toxic substance; C:plasma membrane	EC:2.5.1.18	Glutathione transferase
gi|674900099|emb|CDY32809.1|_1-103	histone H4	103	1.8	0.847997	0.000817167	1.94562e-50	100	5	C:GO:0005634; F:GO:0003677; F:GO:0046982; C:GO:0000786; P:GO:0006334	C:nucleus; F:DNA binding; F:protein heterodimerization activity; C:nucleosome; P:nucleosome assembly
gi|674858442|emb|CDY70044.1|_1-234	ATP synthase subunit chloroplastic-like	234	1.7	0.765535	5.01e-06	6.25751e-155	94.95	12	C:GO:0045261; P:GO:0009409; P:GO:0009772; C:GO:0010319; C:GO:0009941; P:GO:0009773; C:GO:0010287; P:GO:0009735; P:GO:0042742; P:GO:0015986; C:GO:0009535; F:GO:0046933	C:proton-transporting ATP synthase complex, catalytic core F(1); P:response to cold; P:photosynthetic electron transport in photosystem II; C:stromule; C:chloroplast envelope; P:photosynthetic electron transport in photosystem I; C:plastoglobule; P:response to cytokinin; P:defense response to bacterium; P:ATP synthesis coupled proton transport; C:chloroplast thylakoid membrane; F:proton-transport…	EC:3.6.1.3; EC:3.6.1.15	Adenosinetriphosphatase; Nucleoside-triphosphate phosphatase
gi|1240944105|gb|ASY93457.1|_1-479	ribulose-1,5-bisphosphate carboxylase oxygenase large subunit (chloroplast)	479	1.6	0.678072	0.000739471	0	99.15	18	C:GO:0022626; C:GO:0009941; P:GO:0009853; P:GO:0046686; F:GO:0004497; C:GO:0009535; P:GO:0006412; F:GO:0000287; P:GO:0009737; F:GO:0003735; C:GO:0005618; C:GO:0048046; P:GO:0019253; C:GO:0015935; P:GO:0055114; F:GO:0019843; C:GO:0010287; F:GO:0016984	C:cytosolic ribosome; C:chloroplast envelope; P:photorespiration; P:response to cadmium ion; F:monooxygenase activity; C:chloroplast thylakoid membrane; P:translation; F:magnesium ion binding; P:response to abscisic acid; F:structural constituent of ribosome; C:cell wall; C:apoplast; P:reductive pentose-phosphate cycle; C:small ribosomal subunit; P:oxidation-reduction process; F:rRNA binding; C:p…	EC:4.1.1.39	Ribulose-bisphosphate carboxylase
gi|923886479|ref|XP_013714617.1|_1-273	probable plastid-lipid-associated chloroplastic	273	1.6	0.678072	1.81e-05	7.53557e-131	88.65	10	C:GO:0005634; C:GO:0031977; P:GO:0010193; C:GO:0009941; F:GO:0005198; C:GO:0010287; P:GO:0009658; P:GO:0042742; C:GO:0005886; C:GO:0009535	C:nucleus; C:thylakoid lumen; P:response to ozone; C:chloroplast envelope; F:structural molecule activity; C:plastoglobule; P:chloroplast organization; P:defense response to bacterium; C:plasma membrane; C:chloroplast thylakoid membrane
gi|923544968|ref|XP_013734583.1|_1-475	ribulose bisphosphate carboxylase oxygenase chloroplastic isoform X1	475	1.5	0.584963	0.00235668	0	96.95	15	P:GO:0010150; C:GO:0009941; P:GO:0009753; F:GO:0043531; F:GO:0046863; P:GO:0009416; P:GO:0042742; C:GO:0009535; C:GO:0005634; F:GO:0005524; P:GO:0009409; C:GO:0005618; C:GO:0010319; C:GO:0048046; C:GO:0010287	P:leaf senescence; C:chloroplast envelope; P:response to jasmonic acid; F:ADP binding; F:ribulose-1,5-bisphosphate carboxylase/oxygenase activator activity; P:response to light stimulus; P:defense response to bacterium; C:chloroplast thylakoid membrane; C:nucleus; F:ATP binding; P:response to cold; C:cell wall; C:stromule; C:apoplast; C:plastoglobule
gi|658384739|gb|AID60153.1|_1-202	zinc finger SWIM domain-containing 7 isoform X2	202	1.5	0.584963	0.00105289	3.73384e-148	96	9	C:GO:0005634; F:GO:0003723; F:GO:0005515; F:GO:0003735; F:GO:0044212; P:GO:0000724; C:GO:0015935; P:GO:0042742; P:GO:0006412	C:nucleus; F:RNA binding; F:protein binding; F:structural constituent of ribosome; F:transcription regulatory region DNA binding; P:double-strand break repair via homologous recombination; C:small ribosomal subunit; P: innate immune response; P:translation
gi|674922610|emb|CDY10679.1|_1-459	ATP sulfurylase chloroplastic	459	1.5	0.584963	4.63e-05	0	96.8	10	C:GO:0009570; F:GO:0005524; P:GO:0070814; P:GO:0001887; C:GO:0005829; P:GO:0046686; F:GO:0004781; P:GO:0000103; P:GO:0009735; C:GO:0005886	C:chloroplast stroma; F:ATP binding; P:hydrogen sulfide biosynthetic process; P:selenium compound metabolic process; C:cytosol; P:response to cadmium ion; F:sulfate adenylyltransferase (ATP) activity; P:sulfate assimilation; P:response to cytokinin; C:plasma membrane	EC:2.7.7.4	Sulfate adenylyltransferase
gi|674894126|emb|CDY38701.1|_1-601	ATP synthase CF1 beta subunit (chloroplast)	601	1.4	0.485427	0.000432696	0	95.8	8	C:GO:0045261; F:GO:0005524; P:GO:0015991; F:GO:0046961; C:GO:0005886; P:GO:0015986; C:GO:0009535; F:GO:0046933	C:proton-transporting ATP synthase complex, catalytic core F(1); F:ATP binding; P:ATP hydrolysis coupled proton transport; F:proton-transporting ATPase activity, rotational mechanism; C:plasma membrane; P:ATP synthesis coupled proton transport; C:chloroplast thylakoid membrane; F:proton-transporting ATP synthase activity, rotational mechanism	EC:3.6.1.3; EC:3.6.1.15	Adenosinetriphosphatase; Nucleoside-triphosphate phosphatase
gi|923892013|ref|XP_013717025.1|_1-312	triosephosphate chloroplastic	312	1.4	0.485427	0.000769729	0	94.45	16	C:GO:0009570; P:GO:0006094; P:GO:0080022; P:GO:0006096; C:GO:0009941; P:GO:0009658; P:GO:0006642; C:GO:0009579; P:GO:0032504; C:GO:0005739; C:GO:0048046; P:GO:0019253; P:GO:0046166; F:GO:0004807; C:GO:0005829; P:GO:0019563	C:chloroplast stroma; P:gluconeogenesis; P:primary root development; P:glycolytic process; C:chloroplast envelope; P:chloroplast organization; P:triglyceride mobilization; C:thylakoid; P:multicellular organism reproduction; C:mitochondrion; C:apoplast; P:reductive pentose-phosphate cycle; P:glyceraldehyde-3-phosphate biosynthetic process; F:triose-phosphate isomerase activity; C:cytosol; P:glycer…	EC:5.3.1.1	Triose-phosphate isomerase
gi|923802851|ref|XP_013687987.1|_1-389	cysteine chloroplastic chromoplastic	389	1.3	0.378512	0.000226752	0	95.35	15	C:GO:0009570; F:GO:0030170; P:GO:0009860; C:GO:0009941; P:GO:0009567; P:GO:0046686; F:GO:0004124; P:GO:0006535; P:GO:0009735; C:GO:0009509; C:GO:0005802; C:GO:0005768; C:GO:0005739; C:GO:0048046; F:GO:0016740	C:chloroplast stroma; F:pyridoxal phosphate binding; P:pollen tube growth; C:chloroplast envelope; P:double fertilization forming a zygote and endosperm; P:response to cadmium ion; F:cysteine synthase activity; P:cysteine biosynthetic process from serine; P:response to cytokinin; C:chromoplast; C:trans-Golgi network; C:endosome; C:mitochondrion; C:apoplast; F:transferase activity	EC:2.5.1.47	Cysteine synthase
gi|674918813|emb|CDY14320.1|_1-234	chlorophyll a-b binding chloroplastic	234	1.3	0.378512	0.0537466	1.44304e-170	87.7	19	C:GO:0009523; C:GO:0009941; F:GO:0005198; P:GO:0009644; C:GO:0009522; P:GO:0009769; P:GO:0009768; P:GO:0009635; C:GO:0009535; F:GO:0005515; P:GO:0009737; F:GO:0046872; P:GO:0010119; F:GO:0031409; C:GO:0016021; C:GO:0030076; P:GO:0018298; F:GO:0016168; C:GO:0010287	C:photosystem II; C:chloroplast envelope; F:structural molecule activity; P:response to high light intensity; C:photosystem I; P:photosynthesis, light harvesting in photosystem II; P:photosynthesis, light harvesting in photosystem I; P:response to herbicide; C:chloroplast thylakoid membrane; F:protein binding; P:response to abscisic acid; F:metal ion binding; P:regulation of stomatal movement; F:…
gi|923640346|ref|XP_013641013.1|_1-378	chloroplast stem-loop binding of 41 kDa chloroplastic	378	1.2	0.263034	0.0937844	0	98.25	29	P:GO:0045727; P:GO:0009611; C:GO:0005794; P:GO:0006364; P:GO:0042631; C:GO:0005773; P:GO:0009658; P:GO:0005996; P:GO:0009409; C:GO:0009506; F:GO:0003824; P:GO:0045893; C:GO:0010319; C:GO:0048046; F:GO:0019843; P:GO:0032544; F:GO:0010297; C:GO:0000427; C:GO:0009941; C:GO:0005840; P:GO:0007623; P:GO:0042742; C:GO:0005777; F:GO:0003677; F:GO:0005515; F:GO:0050662; P:GO:0000272; C:GO:0016020; C:GO:00…	P:positive regulation of translation; P:response to wounding; C:Golgi apparatus; P:rRNA processing; P:cellular response to water deprivation; C:vacuole; P:chloroplast organization; P:monosaccharide metabolic process; P:response to cold; C:plasmodesma; F:catalytic activity; P:positive regulation of transcription, DNA-templated; C:stromule; C:apoplast; F:rRNA binding; P:plastid translation; F:heter…
gi|674914455|emb|CDY18592.1|_1-362	ferredoxin--NADP leaf isozyme chloroplastic	362	1.2	-1.73697	0.0594624	0	96.2	12	C:GO:0009570; C:GO:0031977; F:GO:0045156; C:GO:0048046; C:GO:0009941; F:GO:0003959; F:GO:0045157; F:GO:0008266; P:GO:0042742; F:GO:0004324; P:GO:0009767; C:GO:0009535	C:chloroplast stroma; C:thylakoid lumen; F:electron transporter, transferring electrons within the cyclic electron transport pathway of photosynthesis activity; C:apoplast; C:chloroplast envelope; F:NADPH dehydrogenase activity; F:electron transporter, transferring electrons within the noncyclic electron transport pathway of photosynthesis activity; F:poly(U) RNA binding; P:defense response to ba…	EC:1.18.1; EC:1.18.1.2; EC:1.6.99.1	Acting on iron-sulfur proteins as donors; Ferredoxin--NADP(+) reductase; NADPH dehydrogenase
gi|923690496|ref|XP_013656418.1|_1-160	photosystem I reaction center subunit chloroplastic	160	0.9	-0.152003	0.0368	2.93606e-83	95.35	8	C:GO:0030093; C:GO:0031969; P:GO:0009780; C:GO:0016021; P:GO:0042550; P:GO:0009773; F:GO:0016168; P:GO:0050821	C:chloroplast photosystem I; C:chloroplast membrane; P:photosynthetic NADP+ reduction; C:integral component of membrane; P:photosystem I stabilization; P:photosynthetic electron transport in photosystem I; F:chlorophyll binding; P:protein stabilization
gi|923919040|ref|XP_013728879.1|_1-261	14-3-3 GF14 phi	261	0.8	-0.321928	0.0716	0	96.25	13	F:GO:0019904; F:GO:0045309; P:GO:0006351; P:GO:0008285; P:GO:0006355; P:GO:0009742; C:GO:0005794; C:GO:0005886; C:GO:0005635; P:GO:0048364; F:GO:0005524; P:GO:0048366; C:GO:0005829	F:protein domain specific binding; F:protein phosphorylated amino acid binding; P:transcription, DNA-templated; P:negative regulation of cell proliferation; P:regulation of transcription, DNA-templated; P:brassinosteroid mediated signaling pathway; C:Golgi apparatus; C:plasma membrane; C:nuclear envelope; P:root development; F:ATP binding; P:leaf development; C:cytosol
gi|674897096|emb|CDY35800.1|_1-448	glyceraldehyde-3-phosphate dehydrogenase chloroplastic	448	0.8	-0.321928	0.0139956	0	95.8	18	C:GO:0009570; P:GO:0006096; P:GO:0046686; P:GO:0006006; F:GO:0004365; P:GO:0009416; C:GO:0009535; P:GO:0009744; P:GO:0009409; F:GO:0050661; F:GO:0051287; C:GO:0031969; C:GO:0010319; C:GO:0048046; F:GO:0047100; P:GO:0019253; C:GO:0005829; P:GO:0055114	C:chloroplast stroma; P:glycolytic process; P:response to cadmium ion; P:glucose metabolic process; F:glyceraldehyde-3-phosphate dehydrogenase (NAD+) (phosphorylating) activity; P:response to light stimulus; C:chloroplast thylakoid membrane; P:response to sucrose; P:response to cold; F:NADP binding; F:NAD binding; C:chloroplast membrane; C:stromule; C:apoplast; F:glyceraldehyde-3-phosphate dehydr…	EC:1.2.1.59; EC:1.2.1.13; EC:1.2.1.12	Glyceraldehyde-3-phosphate dehydrogenase (NAD(P)(+)) (phosphorylating); Glyceraldehyde-3-phosphate dehydrogenase (NADP(+)) (phosphorylating); Glyceraldehyde-3-phosphate dehydrogenase (phosphorylating)
gi|923747595|ref|XP_013673186.1|_1-480	phosphoglycerate kinase chloroplastic	480	0.8	-0.321928	0.024575	0	97	16	C:GO:0009570; P:GO:0006096; C:GO:0009941; P:GO:0046686; C:GO:0009579; C:GO:0005634; F:GO:0005524; P:GO:0009409; F:GO:0004618; C:GO:0005618; C:GO:0005739; C:GO:0010319; C:GO:0016020; C:GO:0048046; P:GO:0019253; C:GO:0005829	C:chloroplast stroma; P:glycolytic process; C:chloroplast envelope; P:response to cadmium ion; C:thylakoid; C:nucleus; F:ATP binding; P:response to cold; F:phosphoglycerate kinase activity; C:cell wall; C:mitochondrion; C:stromule; C:membrane; C:apoplast; P:reductive pentose-phosphate cycle; C:cytosol	EC:2.7.2.3	Phosphoglycerate kinase
gi|674909115|emb|CDY23980.1|_1-215	glutathione S-transferase F9	215	0.8	-0.321928	0.0110855	1.68304e-145	96.6	17	C:GO:0009570; P:GO:0010043; F:GO:0004364; P:GO:0046686; C:GO:0005773; P:GO:0042742; C:GO:0005886; C:GO:0009579; C:GO:0009506; F:GO:0004602; P:GO:0009407; F:GO:0005507; F:GO:0043295; P:GO:0006749; C:GO:0048046; C:GO:0005829; P:GO:0055114	C:chloroplast stroma; P:response to zinc ion; F:glutathione transferase activity; P:response to cadmium ion; C:vacuole; P:defense response to bacterium; C:plasma membrane; C:thylakoid; C:plasmodesma; F:glutathione peroxidase activity; P:toxin catabolic process; F:copper ion binding; F:glutathione binding; P:glutathione metabolic process; C:apoplast; C:cytosol; P:oxidation-reduction process	EC:2.5.1.18; EC:1.11.1.9; EC:1.11.1.7	Glutathione transferase; Glutathione peroxidase; Peroxidase
gi|1240944676|gb|ASY94022.1|_1-81	photosystem I subunit VII (chloroplast)	81	0.8	-0.321928	0.0171035	8.51207e-54	100	10	F:GO:0016491; F:GO:0046872; F:GO:0009055; C:GO:0005739; C:GO:0009522; C:GO:0009533; F:GO:0051539; P:GO:0009773; C:GO:0005886; C:GO:0009535	F:oxidoreductase activity; F:metal ion binding; F:electron carrier activity; C:mitochondrion; C:photosystem I; C:chloroplast stromal thylakoid; F:4 iron, 4 sulfur cluster binding; P:photosynthetic electron transport in photosystem I; C:plasma membrane; C:chloroplast thylakoid membrane
gi|674896832|emb|CDY36049.1|_1-805	pumilio homolog 5-like isoform X1	805	0.8	-0.321928	0.0798696	0	89.2	8	P:GO:0061158; P:GO:0009651; P:GO:0009819; F:GO:0003727; C:GO:0005829; F:GO:0003729; P:GO:0051607; C:GO:0005773	P:3'-UTR-mediated mRNA destabilization; P:response to salt stress; P:drought recovery; F:single-stranded RNA binding; C:cytosol; F:mRNA binding; P:defense response to virus; C:vacuole
gi|674914186|emb|CDY19047.1|_1-317	intracellular transporter	317	0.8	-0.321928	0.000460569	0	88.55	2	C:GO:0005634; C:GO:0016021	C:nucleus; C:integral component of membrane
gi|923921762|ref|XP_013730112.1|_1-309	pyridoxal 5 -phosphate synthase subunit	309	0.8	-0.321928	0.00172705	0	98.75	14	P:GO:0015994; P:GO:0042823; P:GO:0042538; F:GO:0042803; P:GO:0006520; P:GO:0006982; F:GO:0036381; C:GO:0005886; P:GO:0008615; F:GO:0046982; C:GO:0005829; C:GO:0012505; P:GO:0010335; P:GO:0010224	P:chlorophyll metabolic process; P:pyridoxal phosphate biosynthetic process; P:hyperosmotic salinity response; F:protein homodimerization activity; P:cellular amino acid metabolic process; P:response to lipid hydroperoxide; F:pyridoxal 5'-phosphate synthase (glutamine hydrolysing) activity; C:plasma membrane; P:pyridoxine biosynthetic process; F:protein heterodimerization activity; C:cytosol; C:e…	EC:4.3.3.6	Pyridoxal 5'-phosphate synthase (glutamine hydrolyzing)
gi|923665426|ref|XP_013648885.1|_1-212	ribosomal S9	212	0.7	-0.514573	0.000383791	3.96945e-118	95.05	9	C:GO:0009570; P:GO:0000462; F:GO:0003735; C:GO:0022627; C:GO:0016020; C:GO:0009941; F:GO:0019843; C:GO:0000312; P:GO:0006412	C:chloroplast stroma; P:maturation of SSU-rRNA from tricistronic rRNA transcript (SSU-rRNA, 5.8S rRNA, LSU-rRNA); F:structural constituent of ribosome; C:cytosolic small ribosomal subunit; C:membrane; C:chloroplast envelope; F:rRNA binding; C:plastid small ribosomal subunit; P:translation
gi|923547532|ref|XP_013735473.1|_1-374	ATP synthase gamma chain chloroplastic	374	0.7	-0.514573	8.92e-05	0	98.7	8	C:GO:0045261; P:GO:0009772; C:GO:0009941; C:GO:0009544; F:GO:0046961; F:GO:0030234; P:GO:0015986; F:GO:0046933	C:proton-transporting ATP synthase complex, catalytic core F(1); P:photosynthetic electron transport in photosystem II; C:chloroplast envelope; C:chloroplast ATP synthase complex; F:proton-transporting ATPase activity, rotational mechanism; F:enzyme regulator activity; P:ATP synthesis coupled proton transport; F:proton-transporting ATP synthase activity, rotational mechanism	EC:3.6.1.3; EC:3.6.1.15	Adenosinetriphosphatase; Nucleoside-triphosphate phosphatase
gi|674912111|emb|CDY21015.1|_1-409	mitochondrial-like	409	0.6	-0.736966	0.000594576	0	98.95	12	C:GO:0009570; C:GO:0022626; F:GO:0008483; C:GO:0005739; C:GO:0048046; C:GO:0009534; C:GO:0009941; C:GO:0016021; P:GO:0046686; F:GO:0004047; P:GO:0006546; P:GO:0032259	C:chloroplast stroma; C:cytosolic ribosome; F:transaminase activity; C:mitochondrion; C:apoplast; C:chloroplast thylakoid; C:chloroplast envelope; C:integral component of membrane; P:response to cadmium ion; F:aminomethyltransferase activity; P:glycine catabolic process; P:methylation	EC:2.1.2.10	Aminomethyltransferase
gi|937574980|ref|NP_001302944.1|_1-428	glutamine synthetase 2	428	0.6	-0.736966	2.09e-09	0	97.9	14	C:GO:0009570; C:GO:0022626; P:GO:0009651; C:GO:0009941; P:GO:0006542; P:GO:0046686; P:GO:0007568; P:GO:0009735; C:GO:0009535; F:GO:0004356; F:GO:0005524; C:GO:0005739; C:GO:0048046; P:GO:0019676	C:chloroplast stroma; C:cytosolic ribosome; P:response to salt stress; C:chloroplast envelope; P:glutamine biosynthetic process; P:response to cadmium ion; P:aging; P:response to cytokinin; C:chloroplast thylakoid membrane; F:glutamate-ammonia ligase activity; F:ATP binding; C:mitochondrion; C:apoplast; P:ammonia assimilation cycle	EC:6.3.1.2	Glutamate--ammonia ligase
gi|923716426|ref|XP_013663931.1|_1-258	peptidyl-prolyl cis-trans isomerase CYP20- chloroplastic	258	0.5	-1	6.46e-11	1.21973e-169	92.2	22	C:GO:0009570; C:GO:0022626; P:GO:0009651; P:GO:0007165; C:GO:0009941; F:GO:0042277; P:GO:0009642; P:GO:0045036; P:GO:0000413; P:GO:0006457; P:GO:0009735; P:GO:0042742; C:GO:0009535; P:GO:0006979; F:GO:0003755; C:GO:0031977; F:GO:0005515; P:GO:0009737; C:GO:0005739; C:GO:0048046; P:GO:0019344; P:GO:0010555	C:chloroplast stroma; C:cytosolic ribosome; P:response to salt stress; P:signal transduction; C:chloroplast envelope; F:peptide binding; P:response to light intensity; P:protein targeting to chloroplast; P:protein peptidyl-prolyl isomerization; P:protein folding; P:response to cytokinin; P:defense response to bacterium; C:chloroplast thylakoid membrane; P:response to oxidative stress; F:peptidyl-…	EC:5.2.1.8	Peptidylprolyl isomerase
gi|674870909|emb|CDY63864.1|_1-265	photosystem II 22 kDa chloroplastic	265	0.4	-1.32193	1.07e-07	8.29963e-140	93.4	11	P:GO:0010196; F:GO:0022891; C:GO:0009517; P:GO:0055085; C:GO:0009523; C:GO:0016021; F:GO:0051738; P:GO:0080167; P:GO:0010027; P:GO:0015979; F:GO:0016168	P:nonphotochemical quenching; F:substrate-specific transmembrane transporter activity; C:PSII associated light-harvesting complex II; P:transmembrane transport; C:photosystem II; C:integral component of membrane; F:xanthophyll binding; P:response to karrikin; P:thylakoid membrane organization; P:photosynthesis; F:chlorophyll binding
gi|674912194|emb|CDY21098.1|_1-373	glyceraldehyde-3-phosphate cytosolic-like	373	0.4	-1.32193	7.45e-06	0	98.7	7	F:GO:0050661; C:GO:0005737; F:GO:0051287; P:GO:0006096; P:GO:0055114; P:GO:0006006; F:GO:0004365	F:NADP binding; C:cytoplasm; F:NAD binding; P:glycolytic process; P:oxidation-reduction process; P:glucose metabolic process; F:glyceraldehyde-3-phosphate dehydrogenase (NAD+) (phosphorylating) activity	EC:1.2.1.59; EC:1.2.1.12	Glyceraldehyde-3-phosphate dehydrogenase (NAD(P)(+)) (phosphorylating); Glyceraldehyde-3-phosphate dehydrogenase (phosphorylating)
gi|923665849|ref|XP_013649018.1|_1-288	40S ribosomal SA-like	288	0.4	-1.32193	0.000279255	0	95.3	4	F:GO:0003735; C:GO:0022627; P:GO:0000028; P:GO:0006412	F:structural constituent of ribosome; C:cytosolic small ribosomal subunit; P:ribosomal small subunit assembly; P:translation
gi|1240944610|gb|ASY93956.1|_1-507	ATPase alpha subunit (chloroplast)	507	0.3	-1.73697	0.00195404	0	99.05	16	F:GO:0008270; P:GO:0015991; C:GO:0009544; F:GO:0046961; P:GO:0006176; P:GO:0042742; C:GO:0005886; F:GO:0046933; C:GO:0045261; F:GO:0005524; P:GO:0009409; C:GO:0031977; C:GO:0005739; C:GO:0010319; C:GO:0010287; P:GO:0015986	F:zinc ion binding; P:ATP hydrolysis coupled proton transport; C:chloroplast ATP synthase complex; F:proton-transporting ATPase activity, rotational mechanism; P:dATP biosynthetic process from ADP; P:defense response to bacterium; C:plasma membrane; F:proton-transporting ATP synthase activity, rotational mechanism; C:proton-transporting ATP synthase complex, catalytic core F(1); F:ATP binding; P:…	EC:3.6.1.3; EC:3.6.1.15	Adenosinetriphosphatase; Nucleoside-triphosphate phosphatase
gi|923862352|ref|XP_013706932.1|_1-359	phosphoglycolate phosphatase chloroplastic	359	0.3	-1.73697	3.25e-05	0	95.5	7	C:GO:0009570; C:GO:0005634; F:GO:0008967; C:GO:0048046; C:GO:0005829; P:GO:0016311; C:GO:0005773	C:chloroplast stroma; C:nucleus; F:phosphoglycolate phosphatase activity; C:apoplast; C:cytosol; P:dephosphorylation; C:vacuole	EC:3.1.3.18; EC:3.1.3.41	Phosphoglycolate phosphatase; 4-nitrophenylphosphatase
gi|1240944638|gb|ASY93984.1|_1-320	cytochrome f (chloroplast)	320	0.3	-1.73697	7.48e-10	0	99.25	7	C:GO:0031361; F:GO:0005506; F:GO:0009055; P:GO:0015979; P:GO:0055114; C:GO:0009535; F:GO:0020037	C:integral component of thylakoid membrane; F:iron ion binding; F:electron carrier activity; P:photosynthesis; P:oxidation-reduction process; C:chloroplast thylakoid membrane; F:heme binding
gi|1240944621|gb|ASY93967.1|_1-473	photosystem II 44 kDa (chloroplast)	473	0.2	-2.32193	3.47e-06	0	99.2	10	C:GO:0009539; P:GO:0009772; F:GO:0045156; F:GO:0046872; C:GO:0016021; C:GO:0009533; P:GO:0018298; F:GO:0016168; C:GO:0010287; C:GO:0009535	C:photosystem II reaction center; P:photosynthetic electron transport in photosystem II; F:electron transporter, transferring electrons within the cyclic electron transport pathway of photosynthesis activity; F:metal ion binding; C:integral component of membrane; C:chloroplast stromal thylakoid; P:protein-chromophore linkage; F:chlorophyll binding; C:plastoglobule; C:chloroplast thylakoid membrane
gi|1249751663|ref|XP_022557184.1|_1-508	photosystem II 47 kDa (chloroplast)	508	0.2	-2.32193	0.00029112	0	99.4	7	P:GO:0009772; F:GO:0045156; C:GO:0009523; C:GO:0016021; P:GO:0018298; F:GO:0016168; C:GO:0009535	P:photosynthetic electron transport in photosystem II; F:electron transporter, transferring electrons within the cyclic electron transport pathway of photosynthesis activity; C:photosystem II; C:integral component of membrane; P:protein-chromophore linkage; F:chlorophyll binding; C:chloroplast thylakoid membrane
gi|923605547|ref|XP_013742547.1|_1-412	fructose-1,6- chloroplastic	412	0.2	-2.32193	3.42e-06	0	95.55	15	C:GO:0009570; P:GO:0006094; F:GO:0042132; P:GO:0006002; P:GO:0006001; P:GO:0009773; P:GO:0009735; P:GO:0005986; P:GO:0009409; F:GO:0046872; C:GO:0010319; C:GO:0048046; P:GO:0019253; P:GO:0016311; P:GO:0030388	C:chloroplast stroma; P:gluconeogenesis; F:fructose 1,6-bisphosphate 1-phosphatase activity; P:fructose 6-phosphate metabolic process; P:fructose catabolic process; P:photosynthetic electron transport in photosystem I; P:response to cytokinin; P:sucrose biosynthetic process; P:response to cold; F:metal ion binding; C:stromule; C:apoplast; P:reductive pentose-phosphate cycle; P:dephosphorylation; …	EC:3.1.3.23; EC:3.1.3.11; EC:3.1.3.41	Sugar-phosphatase; Fructose-bisphosphatase; 4-nitrophenylphosphatase
gi|674914981|emb|CDY18230.1|_1-332	malate cytoplasmic 1	332	0.1	-3.32193	0.00273226	0	98.8	8	P:GO:0005975; F:GO:0030060; C:GO:0009506; P:GO:0006108; C:GO:0048046; C:GO:0005829; P:GO:0006099; C:GO:0005886	P:carbohydrate metabolic process; F:L-malate dehydrogenase activity; C:plasmodesma; P:malate metabolic process; C:apoplast; C:cytosol; P:tricarboxylic acid cycle; C:plasma membrane	EC:1.1.1.37	Malate dehydrogenase
gi|923906025|ref|XP_013723039.1|_1-517	serine hydroxymethyltransferase mitochondrial	517	0.1	-3.32193	1.53e-07	0	98.9	21	C:GO:0009570; F:GO:0030170; C:GO:0022626; C:GO:0009534; P:GO:0006563; P:GO:0009853; F:GO:0004372; P:GO:0046686; F:GO:0008266; P:GO:0007623; P:GO:0009626; P:GO:0009416; C:GO:0005886; C:GO:0005634; P:GO:0009409; F:GO:0005515; C:GO:0005759; C:GO:0010319; C:GO:0048046; P:GO:0019464; P:GO:0035999	C:chloroplast stroma; F:pyridoxal phosphate binding; C:cytosolic ribosome; C:chloroplast thylakoid; P:L-serine metabolic process; P:photorespiration; F:glycine hydroxymethyltransferase activity; P:response to cadmium ion; F:poly(U) RNA binding; P:circadian rhythm; P:plant-type hypersensitive response; P:response to light stimulus; C:plasma membrane; C:nucleus; P:response to cold; F:protein bindin…	EC:2.1.2.1	Glycine hydroxymethyltransferase
gi|112253900|ref|YP_717155.1|_1-508	ATP synthase subunit 1 (mitochondrion)	507	0.1	-3.32193	0.000106014	0	98.4	20	F:GO:0008270; P:GO:0015991; C:GO:0009941; C:GO:0005794; F:GO:0046961; F:GO:0008266; C:GO:0005730; C:GO:0005774; P:GO:0009735; C:GO:0005886; C:GO:0005753; F:GO:0046933; C:GO:0045261; F:GO:0005524; P:GO:0006979; F:GO:0005507; C:GO:0005618; C:GO:0016021; P:GO:0015986; F:GO:0050897	F:zinc ion binding; P:ATP hydrolysis coupled proton transport; C:chloroplast envelope; C:Golgi apparatus; F:proton-transporting ATPase activity, rotational mechanism; F:poly(U) RNA binding; C:nucleolus; C:vacuolar membrane; P:response to cytokinin; C:plasma membrane; C:mitochondrial proton-transporting ATP synthase complex; F:proton-transporting ATP synthase activity, rotational mechanism; C:prot…	EC:3.6.1.3; EC:3.6.1.15	Adenosinetriphosphatase; Nucleoside-triphosphate phosphatase
