# Supplementary material for: Label-Free Quantitative Proteomics Analysis in Susceptible and Resistant Brassica napus Cultivars Infected with Xanthomonas campestris pv. campestris
Source: Microorganisms. 2021 Jan 27;9(2):253. doi: 10.3390/microorganisms9020253 (PMC7911590; doi:10.3390/microorganisms9020253)
Supplement: Supplementary file 1 [file microorganisms-09-00253-s001.zip › Supplementary Table S2.xlsx]

## Sheet: Sheet1
Table S2. Gene Ontology (GO) annotation of differentially accumulated proteins in susceptible cultivar (cv. Mosa) in responses to Xcc inoculation using Blast2GO
SeqName	Description	Length	Fold change (Xcc/Non-Xcc)	Log2 Fold Change (Xcc/Non Xcc)	p-Value (Xcc vs. NonXcc)	e-Value	sim mean	#GO	GO Names list	GO Names list	Enzyme Codes list	Enzyme Name
gi|923906494|ref|XP_013723228.1|_1-318	annexin D6	318	35	5.12928	0.0010348	0	94.9	8	P:GO:0009409; C:GO:0009507; P:GO:0009408; P:GO:0009639; P:GO:0009651; F:GO:0005509; F:GO:0005544; P:GO:0009414	P:response to cold; C:chloroplast; P:response to heat; P:response to red or far red light; P:response to salt stress; F:calcium ion binding; F:calcium-dependent phospholipid binding; P:response to water deprivation
gi|923830972|ref|XP_013697543.1|_1-223	50S ribosomal chloroplastic	223	20	4.32193	9.14421e-05	1.54334e-160	97	9	C:GO:0009570; F:GO:0003735; P:GO:0009793; P:GO:0002181; C:GO:0016020; C:GO:0009941; C:GO:0015934; F:GO:0019843; P:GO:0009735	C:chloroplast stroma; F:structural constituent of ribosome; P:embryo development ending in seed dormancy; P:cytoplasmic translation; C:membrane; C:chloroplast envelope; C:large ribosomal subunit; F:rRNA binding; P:response to cytokinin
gi|923642948|ref|XP_013641880.1|_1-213	glutathione S-transferase mitochondrial	213	19	4.24793	2.66813e-05	6.58372e-143	91.7	22	C:GO:0009570; P:GO:0043903; P:GO:0010043; P:GO:0010193; P:GO:0009610; P:GO:0009753; F:GO:0004364; F:GO:0005244; P:GO:0006952; C:GO:0005773; C:GO:0005886; C:GO:0005777; F:GO:0045174; P:GO:0006811; F:GO:0005507; F:GO:0043295; P:GO:0006749; C:GO:0005739; C:GO:0048046; P:GO:0034765; C:GO:0005829; P:GO:0010731	C:chloroplast stroma; P:regulation of symbiosis, encompassing mutualism through parasitism; P:response to zinc ion; P:response to ozone; P:response to symbiotic fungus; P:response to jasmonic acid; F:glutathione transferase activity; F:voltage-gated ion channel activity; P:defense response; C:vacuole; C:plasma membrane; C:peroxisome; F:glutathione dehydrogenase (ascorbate) activity; P:ion transpo…	EC:2.5.1.18; EC:1.8.5.1	Glutathione transferase; Glutathione dehydrogenase (ascorbate)
gi|674907561|emb|CDY25549.1|_1-486	monodehydroascorbate reductase	486	19	4.24793	0.000110111	0	98.4	10	C:GO:0009570; F:GO:0016656; F:GO:0005524; P:GO:0009409; F:GO:0050660; C:GO:0005739; C:GO:0010319; C:GO:0005829; P:GO:0046686; P:GO:0055114	C:chloroplast stroma; F:monodehydroascorbate reductase (NADH) activity; F:ATP binding; P:response to cold; F:flavin adenine dinucleotide binding; C:mitochondrion; C:stromule; C:cytosol; P:response to cadmium ion; P:oxidation-reduction process	EC:1.6.5.4	Monodehydroascorbate reductase (NADH)
gi|674902443|emb|CDY30502.1|_1-208	superoxide dismutase [Cu-Zn] chloroplastic	208	16	4	1.13873e-06	5.45593e-109	90.95	16	C:GO:0009570; F:GO:0008270; P:GO:0035195; P:GO:0046688; F:GO:0004784; C:GO:0009579; P:GO:0071493; P:GO:0071472; F:GO:0005507; P:GO:0071486; P:GO:0019430; C:GO:0048046; P:GO:0010039; P:GO:0071457; P:GO:0055114; P:GO:0071329	C:chloroplast stroma; F:zinc ion binding; P:gene silencing by miRNA; P:response to copper ion; F:superoxide dismutase activity; C:thylakoid; P:cellular response to UV-B; P:cellular response to salt stress; F:copper ion binding; P:cellular response to high light intensity; P:removal of superoxide radicals; C:apoplast; P:response to iron ion; P:cellular response to ozone; P:oxidation-reduction proc…	EC:1.15.1.1	Superoxide dismutase
gi|923690262|ref|XP_013656335.1|_1-366	pyruvate dehydrogenase E1 component subunit beta- mitochondrial-like	366	14	3.80735	0.000497123	0	97.55	11	P:GO:0006086; C:GO:0005759; F:GO:0004739; C:GO:0048046; P:GO:0006096; C:GO:0005829; C:GO:0005794; P:GO:0055114; C:GO:0005730; C:GO:0005774; P:GO:0042742	P:acetyl-CoA biosynthetic process from pyruvate; C:mitochondrial matrix; F:pyruvate dehydrogenase (acetyl-transferring) activity; C:apoplast; P:glycolytic process; C:cytosol; C:Golgi apparatus; P:oxidation-reduction process; C:nucleolus; C:vacuolar membrane; P:defense response to bacterium	EC:1.2.4.1	Pyruvate dehydrogenase (acetyl-transferring)
gi|923913674|ref|XP_013726486.1|_1-466	geranylgeranyl diphosphate chloroplastic	466	12	3.58496	4.2478e-15	0	97.4	11	P:GO:0015995; F:GO:0005515; F:GO:0016628; F:GO:0050660; P:GO:0008033; C:GO:0031969; F:GO:0045550; P:GO:0015979; P:GO:0055114; P:GO:0010189; C:GO:0009535	P:chlorophyll biosynthetic process; F:protein binding; F:oxidoreductase activity, acting on the CH-CH group of donors, NAD or NADP as acceptor; F:flavin adenine dinucleotide binding; P:tRNA processing; C:chloroplast membrane; F:geranylgeranyl reductase activity; P:photosynthesis; P:oxidation-reduction process; P:vitamin E biosynthetic process; C:chloroplast thylakoid membrane
gi|923817044|ref|XP_013692828.1|_1-302	probable plastid-lipid-associated chloroplastic	302	11	3.45943	5.13946e-05	0	90.5	3	C:GO:0031977; C:GO:0010287; C:GO:0009535	C:thylakoid lumen; C:plastoglobule; C:chloroplast thylakoid membrane
gi|674918444|emb|CDY14847.1|_1-964	phosphoenolpyruvate carboxylase 2	964	11	3.45943	8.5025e-05	0	98.6	10	C:GO:0009507; C:GO:0009506; P:GO:0048366; C:GO:0048046; C:GO:0005829; P:GO:0006099; P:GO:0015979; P:GO:0015977; C:GO:0005886; F:GO:0008964	C:chloroplast; C:plasmodesma; P:leaf development; C:apoplast; C:cytosol; P:tricarboxylic acid cycle; P:photosynthesis; P:carbon fixation; C:plasma membrane; F:phosphoenolpyruvate carboxylase activity	EC:4.1.1.31	Phosphoenolpyruvate carboxylase
gi|923666210|ref|XP_013649139.1|_1-358	glycerate dehydrogenase peroxisomal-like	358	10	3.32193	0.00103219	0	91.95	13	F:GO:0016618; F:GO:0008465; F:GO:0008266; P:GO:0042631; P:GO:0009854; P:GO:0071482; C:GO:0005777; C:GO:0009507; F:GO:0051287; C:GO:0048046; C:GO:0005829; P:GO:0055114; F:GO:0030267	F:hydroxypyruvate reductase activity; F:glycerate dehydrogenase activity; F:poly(U) RNA binding; P:cellular response to water deprivation; P:oxidative photosynthetic carbon pathway; P:cellular response to light stimulus; C:peroxisome; C:chloroplast; F:NAD binding; C:apoplast; C:cytosol; P:oxidation-reduction process; F:glyoxylate reductase (NADP) activity	EC:1.1.1.79; EC:1.1.1.29; EC:1.1.1.81	Glyoxylate reductase (NADP(+)); Glycerate dehydrogenase; Hydroxypyruvate reductase
gi|923556109|ref|XP_013738229.1|_1-478	glutamate--glyoxylate aminotransferase 1	478	10	3.32193	0.000189569	0	98.45	11	F:GO:0016756; P:GO:0006979; F:GO:0030170; C:GO:0009506; F:GO:0008483; C:GO:0048046; F:GO:0036374; P:GO:0006751; P:GO:0009058; C:GO:0009505; F:GO:0003840	F:glutathione gamma-glutamylcysteinyltransferase activity; P:response to oxidative stress; F:pyridoxal phosphate binding; C:plasmodesma; F:transaminase activity; C:apoplast; F:glutathione hydrolase activity; P:glutathione catabolic process; P:biosynthetic process; C:plant-type cell wall; F:gamma-glutamyltransferase activity	EC:2.3.2.2; EC:3.4.19; EC:2.3.2.15; EC:3.4.19.13	Gamma-glutamyltransferase; Acting on peptide bonds (peptidases); Glutathione gamma-glutamylcysteinyltransferase; Glutathione hydrolase
gi|674884876|emb|CDY47631.1|_1-385	quinone oxidoreductase chloroplastic	385	10	3.32193	0.00061985	0	94.5	10	C:GO:0009570; F:GO:0035671; P:GO:0009409; F:GO:0008270; C:GO:0010319; C:GO:0048046; C:GO:0009941; P:GO:0055114; F:GO:0035798; C:GO:0009579	C:chloroplast stroma; F:enone reductase activity; P:response to cold; F:zinc ion binding; C:stromule; C:apoplast; C:chloroplast envelope; P:oxidation-reduction process; F:2-alkenal reductase (NADP+) activity; C:thylakoid
gi|923631743|ref|XP_013750881.1|_1-325	protease complex subunit 3	325	9.7	3.27799	4.78261e-12	0	93.5	6	C:GO:0009570; C:GO:0005739; P:GO:0006508; C:GO:0009941; F:GO:0004252; C:GO:0009579	C:chloroplast stroma; C:mitochondrion; P:proteolysis; C:chloroplast envelope; F:serine-type endopeptidase activity; C:thylakoid	EC:3.4.21	Acting on peptide bonds (peptidases)
gi|674870909|emb|CDY63864.1|_1-265	photosystem II 22 kDa chloroplastic	265	9.7	3.27799	1.125e-05	8.21245e-140	93.4	11	P:GO:0010196; F:GO:0022891; C:GO:0009517; P:GO:0055085; C:GO:0009523; C:GO:0016021; F:GO:0051738; P:GO:0080167; P:GO:0010027; P:GO:0015979; F:GO:0016168	P:nonphotochemical quenching; F:substrate-specific transmembrane transporter activity; C:PSII associated light-harvesting complex II; P:transmembrane transport; C:photosystem II; C:integral component of membrane; F:xanthophyll binding; P:response to karrikin; P:thylakoid membrane organization; P:photosynthesis; F:chlorophyll binding
gi|674917635|emb|CDY15495.1|_1-162	40S ribosomal S15-1	162	8.1	3.01792	0.00107804	2.12532e-114	98.75	9	C:GO:0009507; C:GO:0009506; F:GO:0003723; F:GO:0003735; C:GO:0022627; C:GO:0005794; C:GO:0005730; C:GO:0005774; P:GO:0006412	C:chloroplast; C:plasmodesma; F:RNA binding; F:structural constituent of ribosome; C:cytosolic small ribosomal subunit; C:Golgi apparatus; C:nucleolus; C:vacuolar membrane; P:translation
gi|923796243|ref|XP_013685874.1|_1-233	proteasome subunit beta type-6	233	7.5	2.90689	1.18007e-05	1.23171e-166	98.95	9	C:GO:0005634; P:GO:0010363; P:GO:0010043; P:GO:0009651; C:GO:0005839; C:GO:0005829; F:GO:0004298; C:GO:0005774; P:GO:0006511	C:nucleus; P:regulation of plant-type hypersensitive response; P:response to zinc ion; P:response to salt stress; C:proteasome core complex; C:cytosol; F:threonine-type endopeptidase activity; C:vacuolar membrane; P:ubiquitin-dependent protein catabolic process	EC:3.4.25	Acting on peptide bonds (peptidases)
gi|674917234|emb|CDY15844.1|_1-196	PLAT domain-containing 2	196	7.5	2.90689	5.31791e-06	2.8661e-143	88.85	5	C:GO:0009507; C:GO:0016020; C:GO:0005783; C:GO:0005576; C:GO:0009579	C:chloroplast; C:membrane; C:endoplasmic reticulum; C:extracellular region; C:thylakoid
gi|674922545|emb|CDY10811.1|_1-249	40S ribosomal S3-2-like	249	7.5	2.90689	7.41825e-07	0	98.65	4	F:GO:0003723; F:GO:0003735; C:GO:0015935; P:GO:0006412	F:RNA binding; F:structural constituent of ribosome; C:small ribosomal subunit; P:translation
gi|923665426|ref|XP_013648885.1|_1-212	ribosomal S9	212	7.4	2.88753	6.05115e-05	3.92895e-118	95.05	9	C:GO:0009570; P:GO:0000462; F:GO:0003735; C:GO:0022627; C:GO:0016020; C:GO:0009941; F:GO:0019843; C:GO:0000312; P:GO:0006412	C:chloroplast stroma; P:maturation of SSU-rRNA from tricistronic rRNA transcript (SSU-rRNA, 5.8S rRNA, LSU-rRNA); F:structural constituent of ribosome; C:cytosolic small ribosomal subunit; C:membrane; C:chloroplast envelope; F:rRNA binding; C:plastid small ribosomal subunit; P:translation
gi|674877653|emb|CDY54300.1|_1-191	40S ribosomal S7	191	6.5	2.70044	7.55383e-17	1.27392e-137	96.7	11	C:GO:0032040; C:GO:0009507; F:GO:0003735; C:GO:0022627; C:GO:0016020; P:GO:0042274; F:GO:0003729; C:GO:0005794; P:GO:0006364; C:GO:0030686; P:GO:0006412	C:small-subunit processome; C:chloroplast; F:structural constituent of ribosome; C:cytosolic small ribosomal subunit; C:membrane; P:ribosomal small subunit biogenesis; F:mRNA binding; C:Golgi apparatus; P:rRNA processing; C:90S preribosome; P:translation
gi|674887921|emb|CDY44667.1|_1-288	chlorophyll a-b binding chloroplastic	288	6.5	2.70044	0.000156302	0	95.9	15	C:GO:0009523; C:GO:0009941; C:GO:0009522; P:GO:0009637; P:GO:0009735; P:GO:0009768; C:GO:0009535; F:GO:0046872; P:GO:0010218; F:GO:0031409; C:GO:0016021; P:GO:0018298; F:GO:0016168; C:GO:0010287; P:GO:0010114	C:photosystem II; C:chloroplast envelope; C:photosystem I; P:response to blue light; P:response to cytokinin; P:photosynthesis, light harvesting in photosystem I; C:chloroplast thylakoid membrane; F:metal ion binding; P:response to far red light; F:pigment binding; C:integral component of membrane; P:protein-chromophore linkage; F:chlorophyll binding; C:plastoglobule; P:response to red light
gi|923875555|ref|XP_013710964.1|_1-537	aldehyde dehydrogenase family 2 member mitochondrial	537	5.4	2.43296	0.000106005	0	97.3	5	F:GO:0004029; F:GO:0004028; C:GO:0009507; C:GO:0005759; P:GO:0055114	F:aldehyde dehydrogenase (NAD) activity; F:3-chloroallyl aldehyde dehydrogenase activity; C:chloroplast; C:mitochondrial matrix; P:oxidation-reduction process	EC:1.2.1.3	Aldehyde dehydrogenase (NAD(+))
gi|923892013|ref|XP_013717025.1|_1-312	triosephosphate chloroplastic	312	5.1	2.3505	7.57237e-05	0	94.45	16	C:GO:0009570; P:GO:0006094; P:GO:0080022; P:GO:0006096; C:GO:0009941; P:GO:0009658; P:GO:0006642; C:GO:0009579; P:GO:0032504; C:GO:0005739; C:GO:0048046; P:GO:0019253; P:GO:0046166; F:GO:0004807; C:GO:0005829; P:GO:0019563	C:chloroplast stroma; P:gluconeogenesis; P:primary root development; P:glycolytic process; C:chloroplast envelope; P:chloroplast organization; P:triglyceride mobilization; C:thylakoid; P:multicellular organism reproduction; C:mitochondrion; C:apoplast; P:reductive pentose-phosphate cycle; P:glyceraldehyde-3-phosphate biosynthetic process; F:triose-phosphate isomerase activity; C:cytosol; P:glycer…	EC:5.3.1.1	Triose-phosphate isomerase
gi|923643412|ref|XP_013642031.1|_1-486	V-type proton ATPase subunit B1	486	5	2.32193	4.08663e-06	0	98.85	15	P:GO:0015991; C:GO:0005794; C:GO:0005774; C:GO:0033180; C:GO:0005886; F:GO:0051015; F:GO:0005524; C:GO:0009507; C:GO:0009506; P:GO:0051693; P:GO:0046034; C:GO:0005829; P:GO:0010255; P:GO:0051017; F:GO:0016820	P:ATP hydrolysis coupled proton transport; C:Golgi apparatus; C:vacuolar membrane; C:proton-transporting V-type ATPase, V1 domain; C:plasma membrane; F:actin filament binding; F:ATP binding; C:chloroplast; C:plasmodesma; P:actin filament capping; P:ATP metabolic process; C:cytosol; P:glucose mediated signaling pathway; P:actin filament bundle assembly; F:hydrolase activity, acting on acid anhydri…
gi|674895114|emb|CDY37685.1|_1-301	30S ribosomal chloroplastic	301	5	2.32193	3.88782e-11	3.87402e-123	90.75	12	C:GO:0009570; C:GO:0005634; P:GO:0009409; F:GO:0003735; C:GO:0022627; P:GO:0046686; P:GO:1901259; C:GO:0005763; F:GO:0019843; P:GO:0009955; P:GO:0032544; C:GO:0009535	C:chloroplast stroma; C:nucleus; P:response to cold; F:structural constituent of ribosome; C:cytosolic small ribosomal subunit; P:response to cadmium ion; P:chloroplast rRNA processing; C:mitochondrial small ribosomal subunit; F:rRNA binding; P:adaxial/abaxial pattern specification; P:plastid translation; C:chloroplast thylakoid membrane
gi|923513267|ref|XP_013752339.1|_1-257	photosynthetic NDH subunit of lumenal location chloroplastic	257	4.9	2.29278	1.11658e-05	5.28069e-166	90.45	11	F:GO:0003755; P:GO:0010275; C:GO:0005739; C:GO:0009533; C:GO:0009543; F:GO:0042277; P:GO:0000413; F:GO:0043424; P:GO:0006457; P:GO:0006810; C:GO:0009535	F:peptidyl-prolyl cis-trans isomerase activity; P:NAD(P)H dehydrogenase complex assembly; C:mitochondrion; C:chloroplast stromal thylakoid; C:chloroplast thylakoid lumen; F:peptide binding; P:protein peptidyl-prolyl isomerization; F:protein histidine kinase binding; P:protein folding; P:transport; C:chloroplast thylakoid membrane	EC:5.2.1.8	Peptidylprolyl isomerase
gi|923739318|ref|XP_013670730.1|_1-291	ATP-dependent Clp protease proteolytic subunit chloroplastic	291	4.9	2.29278	0.000210402	5.16936e-163	96.45	8	P:GO:0048510; P:GO:0006508; C:GO:0009941; F:GO:0004252; C:GO:0005829; C:GO:0009840; P:GO:0009658; C:GO:0009535	P:regulation of timing of transition from vegetative to reproductive phase; P:proteolysis; C:chloroplast envelope; F:serine-type endopeptidase activity; C:cytosol; C:chloroplastic endopeptidase Clp complex; P:chloroplast organization; C:chloroplast thylakoid membrane	EC:3.4.21	Acting on peptide bonds (peptidases)
gi|923652401|ref|XP_013644838.1|_1-240	probable plastid-lipid-associated chloroplastic	240	4.9	2.29278	2.5261e-05	1.9023e-174	92.6	3	F:GO:0005198; C:GO:0010287; C:GO:0009535	F:structural molecule activity; C:plastoglobule; C:chloroplast thylakoid membrane
gi|923925635|ref|XP_013731809.1|_1-309	pyridoxal 5 -phosphate synthase subunit	309	4.9	2.29278	0.000328213	0	98.9	14	P:GO:0015994; P:GO:0042823; P:GO:0042538; F:GO:0042803; P:GO:0006520; P:GO:0006982; F:GO:0036381; C:GO:0005886; P:GO:0008615; F:GO:0046982; C:GO:0005829; C:GO:0012505; P:GO:0010335; P:GO:0010224	P:chlorophyll metabolic process; P:pyridoxal phosphate biosynthetic process; P:hyperosmotic salinity response; F:protein homodimerization activity; P:cellular amino acid metabolic process; P:response to lipid hydroperoxide; F:pyridoxal 5'-phosphate synthase (glutamine hydrolysing) activity; C:plasma membrane; P:pyridoxine biosynthetic process; F:protein heterodimerization activity; C:cytosol; C:e…	EC:4.3.3.6	Pyridoxal 5'-phosphate synthase (glutamine hydrolyzing)
gi|923795830|ref|XP_013685760.1|_1-194	60S ribosomal L9-1	194	4.7	2.23266	1.22399e-06	7.16448e-137	98.3	11	C:GO:0009506; F:GO:0003735; P:GO:0002181; C:GO:0009941; C:GO:0005794; C:GO:0022625; C:GO:0005730; C:GO:0005774; F:GO:0019843; P:GO:0009955; C:GO:0005886	C:plasmodesma; F:structural constituent of ribosome; P:cytoplasmic translation; C:chloroplast envelope; C:Golgi apparatus; C:cytosolic large ribosomal subunit; C:nucleolus; C:vacuolar membrane; F:rRNA binding; P:adaxial/abaxial pattern specification; C:plasma membrane
gi|923630275|ref|XP_013750381.1|_1-406	60S ribosomal L4-1-like	406	4.6	2.20163	9.73975e-12	0	97.95	10	C:GO:0009507; C:GO:0009506; F:GO:0003735; C:GO:0005618; F:GO:0003729; C:GO:0022625; C:GO:0005730; C:GO:0005773; C:GO:0005886; P:GO:0006412	C:chloroplast; C:plasmodesma; F:structural constituent of ribosome; C:cell wall; F:mRNA binding; C:cytosolic large ribosomal subunit; C:nucleolus; C:vacuole; C:plasma membrane; P:translation
gi|674925117|emb|CDY08068.1|_1-321	haloacid dehalogenase-like hydrolase domain-containing At3g48420	321	4.6	2.20163	7.07023e-19	0	93.7	5	C:GO:0009570; F:GO:0046872; P:GO:0008152; C:GO:0009941; F:GO:0016787	C:chloroplast stroma; F:metal ion binding; P:metabolic process; C:chloroplast envelope; F:hydrolase activity
gi|674916539|emb|CDY16684.1|_1-318	probable plastid-lipid-associated chloroplastic	318	4.4	2.1375	0.000554798	0	92.9	10	C:GO:0005634; P:GO:0009409; C:GO:0031977; F:GO:0005515; P:GO:0009737; C:GO:0010319; F:GO:0005198; P:GO:0010205; C:GO:0010287; C:GO:0009535	C:nucleus; P:response to cold; C:thylakoid lumen; F:protein binding; P:response to abscisic acid; C:stromule; F:structural molecule activity; P:photoinhibition; C:plastoglobule; C:chloroplast thylakoid membrane
gi|923886602|ref|XP_013714670.1|_1-270	Tetratricopeptide repeat (TPR)-like superfamily	270	4.3	2.10434	0.00108951	0	88.85	6	C:GO:0009570; F:GO:0005515; C:GO:0016021; C:GO:0009543; C:GO:0005576; C:GO:0009535	C:chloroplast stroma; F:protein binding; C:integral component of membrane; C:chloroplast thylakoid lumen; C:extracellular region; C:chloroplast thylakoid membrane
gi|923641415|ref|XP_013641383.1|_1-313	magnesium-protoporphyrin ix methyltransferase	313	4.3	2.10434	0.000140025	0	92.3	5	P:GO:0015995; C:GO:0031969; F:GO:0046406; C:GO:0009535; P:GO:0032259	P:chlorophyll biosynthetic process; C:chloroplast membrane; F:magnesium protoporphyrin IX methyltransferase activity; C:chloroplast thylakoid membrane; P:methylation	EC:2.1.1.11	Magnesium protoporphyrin IX methyltransferase
gi|674887647|emb|CDY44985.1|_1-538	aldehyde dehydrogenase family 2 member mitochondrial	538	3.8	1.926	0.000423315	0	97.15	7	F:GO:0004029; F:GO:0004028; F:GO:0005524; C:GO:0009507; C:GO:0005759; P:GO:0046686; P:GO:0055114	F:aldehyde dehydrogenase (NAD) activity; F:3-chloroallyl aldehyde dehydrogenase activity; F:ATP binding; C:chloroplast; C:mitochondrial matrix; P:response to cadmium ion; P:oxidation-reduction process	EC:1.2.1.3	Aldehyde dehydrogenase (NAD(+))
gi|383930505|ref|YP_005089941.1|_1-236	ribosomal S2 (chloroplast)	236	3.8	1.926	0.000873196	3.90179e-176	99.6	4	C:GO:0009507; F:GO:0003735; C:GO:0015935; P:GO:0006412	C:chloroplast; F:structural constituent of ribosome; C:small ribosomal subunit; P:translation
gi|383930440|ref|YP_005089965.1|_1-320	cytochrome f (chloroplast)	320	3.8	1.926	4.65247e-06	0	99.25	7	C:GO:0031361; F:GO:0005506; F:GO:0009055; P:GO:0015979; P:GO:0055114; C:GO:0009535; F:GO:0020037	C:integral component of thylakoid membrane; F:iron ion binding; F:electron carrier activity; P:photosynthesis; P:oxidation-reduction process; C:chloroplast thylakoid membrane; F:heme binding
gi|923608735|ref|XP_013743524.1|_1-399	fructose-bisphosphate aldolase chloroplastic	399	3.6	1.848	0.000696113	0	97.25	11	C:GO:0031977; C:GO:0022626; P:GO:0006098; C:GO:0048046; P:GO:0006096; C:GO:0009534; C:GO:0009941; C:GO:0016021; P:GO:0046686; C:GO:0010287; F:GO:0004332	C:thylakoid lumen; C:cytosolic ribosome; P:pentose-phosphate shunt; C:apoplast; P:glycolytic process; C:chloroplast thylakoid; C:chloroplast envelope; C:integral component of membrane; P:response to cadmium ion; C:plastoglobule; F:fructose-bisphosphate aldolase activity	EC:4.1.2.13	Fructose-bisphosphate aldolase
gi|674849885|emb|CDY71843.1|_1-149	histone -like	149	3.5	1.80736	2.1782e-09	7.7314e-60	98.95	7	C:GO:0009570; F:GO:0003677; F:GO:0046982; C:GO:0009534; C:GO:0000788; C:GO:0005730; P:GO:0006334	C:chloroplast stroma; F:DNA binding; F:protein heterodimerization activity; C:chloroplast thylakoid; C:nuclear nucleosome; C:nucleolus; P:nucleosome assembly
gi|923713040|ref|XP_013663008.1|_1-250	proteasome subunit alpha type-7-A	250	3.4	1.76554	8.76321e-06	1.43747e-160	98.6	4	C:GO:0005634; C:GO:0019773; F:GO:0004298; P:GO:0006511	C:nucleus; C:proteasome core complex, alpha-subunit complex; F:threonine-type endopeptidase activity; P:ubiquitin-dependent protein catabolic process	EC:3.4.25	Acting on peptide bonds (peptidases)
gi|923551362|ref|XP_013736725.1|_1-401	serine--glyoxylate aminotransferase-like	401	3.2	1.67807	8.27239e-05	0	98.7	8	C:GO:0009570; C:GO:0005777; C:GO:0048046; P:GO:0009853; F:GO:0004760; F:GO:0008453; F:GO:0050281; C:GO:0005886	C:chloroplast stroma; C:peroxisome; C:apoplast; P:photorespiration; F:serine-pyruvate transaminase activity; F:alanine-glyoxylate transaminase activity; F:serine-glyoxylate transaminase activity; C:plasma membrane	EC:2.6.1.44; EC:2.6.1.45; EC:2.6.1.51	Alanine--glyoxylate transaminase; Serine--glyoxylate transaminase; Serine--pyruvate transaminase
gi|923548690|ref|XP_013735849.1|_1-388	ATP-dependent Clp protease proteolytic subunit-related chloroplastic	388	3.1	1.63227	3.41193e-06	0	93.85	5	P:GO:0006508; C:GO:0009534; C:GO:0009941; F:GO:0004252; C:GO:0009840	P:proteolysis; C:chloroplast thylakoid; C:chloroplast envelope; F:serine-type endopeptidase activity; C:chloroplastic endopeptidase Clp complex	EC:3.4.21	Acting on peptide bonds (peptidases)
gi|923708056|ref|XP_013661621.1|_1-306	fruit pKIWI502-like	306	3.1	1.63227	5.61285e-07	1.07584e-180	91	7	C:GO:0009570; F:GO:0005507; F:GO:0016491; C:GO:0009941; P:GO:0055114; P:GO:0009735; C:GO:0009579	C:chloroplast stroma; F:copper ion binding; F:oxidoreductase activity; C:chloroplast envelope; P:oxidation-reduction process; P:response to cytokinin; C:thylakoid
gi|674915126|emb|CDY18045.1|_1-246	proteasome subunit alpha type-6-B	246	3.1	1.63227	5.61154e-06	0	98.15	4	C:GO:0005634; C:GO:0019773; F:GO:0004298; P:GO:0006511	C:nucleus; C:proteasome core complex, alpha-subunit complex; F:threonine-type endopeptidase activity; P:ubiquitin-dependent protein catabolic process	EC:3.4.25	Acting on peptide bonds (peptidases)
gi|923865584|ref|XP_013707929.1|_1-182	60S ribosomal L11-1	182	3	1.58496	1.02558e-11	1.00486e-121	99.25	12	C:GO:0009507; C:GO:0009506; F:GO:0003735; C:GO:0016020; F:GO:0003729; C:GO:0005794; C:GO:0022625; C:GO:0005730; F:GO:0019843; P:GO:0000027; C:GO:0005773; P:GO:0006412	C:chloroplast; C:plasmodesma; F:structural constituent of ribosome; C:membrane; F:mRNA binding; C:Golgi apparatus; C:cytosolic large ribosomal subunit; C:nucleolus; F:rRNA binding; P:ribosomal large subunit assembly; C:vacuole; P:translation
gi|674885224|emb|CDY47309.1|_1-486	adenosylhomocysteinase 1	486	3	1.58496	1.37771e-07	0	98.65	16	P:GO:0033353; P:GO:0009793; C:GO:0005794; C:GO:0005774; F:GO:0004013; C:GO:0005886; P:GO:0006730; P:GO:0006346; C:GO:0009506; F:GO:0005515; F:GO:0005507; F:GO:0051287; C:GO:0048046; C:GO:0005829; P:GO:0016441; P:GO:0019510	P:S-adenosylmethionine cycle; P:embryo development ending in seed dormancy; C:Golgi apparatus; C:vacuolar membrane; F:adenosylhomocysteinase activity; C:plasma membrane; P:one-carbon metabolic process; P:methylation-dependent chromatin silencing; C:plasmodesma; F:protein binding; F:copper ion binding; F:NAD binding; C:apoplast; C:cytosol; P:posttranscriptional gene silencing; P:S-adenosylhomocyst…	EC:3.3.1.1	Adenosylhomocysteinase
gi|674894727|emb|CDY38104.1|_1-356	glutamine synthetase cytosolic isozyme 1-4-like	356	2.8	1.48543	1.70371e-05	0	98.45	7	F:GO:0005524; F:GO:0005515; C:GO:0005829; P:GO:0006542; P:GO:0009399; F:GO:0004356; P:GO:0042128	F:ATP binding; F:protein binding; C:cytosol; P:glutamine biosynthetic process; P:nitrogen fixation; F:glutamate-ammonia ligase activity; P:nitrate assimilation	EC:6.3.1.2	Glutamate--ammonia ligase
gi|674891792|emb|CDY41008.1|_1-280	thiamine thiazole chloroplastic-like	280	2.7	1.43296	1.24571e-05	0	98.8	7	C:GO:0009570; F:GO:0016491; C:GO:0005829; P:GO:0055114; P:GO:0052837; P:GO:0006950; P:GO:0009228	C:chloroplast stroma; F:oxidoreductase activity; C:cytosol; P:oxidation-reduction process; P:thiazole biosynthetic process; P:response to stress; P:thiamine biosynthetic process
gi|674895286|emb|CDY37606.1|_1-406	3-isopropylmalate chloroplastic	406	2.7	1.43296	0.000821634	0	96.85	8	C:GO:0009570; F:GO:0000287; F:GO:0051287; P:GO:0009098; C:GO:0009941; C:GO:0005829; P:GO:0055114; F:GO:0003862	C:chloroplast stroma; F:magnesium ion binding; F:NAD binding; P:leucine biosynthetic process; C:chloroplast envelope; C:cytosol; P:oxidation-reduction process; F:3-isopropylmalate dehydrogenase activity	EC:1.1.1.85	3-isopropylmalate dehydrogenase
gi|674895930|emb|CDY36910.1|_1-539	aldehyde dehydrogenase family 2 member mitochondrial	539	2.7	1.43296	0.00107202	0	97.7	7	F:GO:0004029; F:GO:0004028; F:GO:0005524; C:GO:0009507; C:GO:0005759; P:GO:0046686; P:GO:0055114	F:aldehyde dehydrogenase (NAD) activity; F:3-chloroallyl aldehyde dehydrogenase activity; F:ATP binding; C:chloroplast; C:mitochondrial matrix; P:response to cadmium ion; P:oxidation-reduction process	EC:1.2.1.3	Aldehyde dehydrogenase (NAD(+))
gi|674897491|emb|CDY35409.1|_1-284	S-formylglutathione hydrolase	284	2.7	1.43296	1.19393e-12	0	96.6	6	F:GO:0018738; P:GO:0046294; C:GO:0005737; C:GO:0048046; P:GO:0046686; F:GO:0052689	F:S-formylglutathione hydrolase activity; P:formaldehyde catabolic process; C:cytoplasm; C:apoplast; P:response to cadmium ion; F:carboxylic ester hydrolase activity	EC:3.1.2.12; EC:3.1.1.1	S-formylglutathione hydrolase; Carboxylesterase
gi|674897491|emb|CDY35409.1|_1-284	S-formylglutathione hydrolase	284	2.7	1.43296	5.23926e-07	0	96.6	6	F:GO:0018738; P:GO:0046294; C:GO:0005737; C:GO:0048046; P:GO:0046686; F:GO:0052689	F:S-formylglutathione hydrolase activity; P:formaldehyde catabolic process; C:cytoplasm; C:apoplast; P:response to cadmium ion; F:carboxylic ester hydrolase activity	EC:3.1.2.12; EC:3.1.1.1	S-formylglutathione hydrolase; Carboxylesterase
gi|923862352|ref|XP_013706932.1|_1-359	phosphoglycolate phosphatase chloroplastic	359	2.6	1.37851	1.13485e-10	0	95.5	7	C:GO:0009570; C:GO:0005634; F:GO:0008967; C:GO:0048046; C:GO:0005829; P:GO:0016311; C:GO:0005773	C:chloroplast stroma; C:nucleus; F:phosphoglycolate phosphatase activity; C:apoplast; C:cytosol; P:dephosphorylation; C:vacuole	EC:3.1.3.18; EC:3.1.3.41	Phosphoglycolate phosphatase; 4-nitrophenylphosphatase
gi|923706309|ref|XP_013661120.1|_1-323	29 kDa chloroplastic-like	323	2.6	1.37851	7.49225e-07	8.79129e-179	85.95	10	C:GO:0009570; F:GO:0000166; P:GO:0008380; C:GO:0030529; C:GO:0009534; F:GO:0003729; P:GO:0009631; F:GO:0008266; P:GO:0006397; P:GO:0043489	C:chloroplast stroma; F:nucleotide binding; P:RNA splicing; C:intracellular ribonucleoprotein complex; C:chloroplast thylakoid; F:mRNA binding; P:cold acclimation; F:poly(U) RNA binding; P:mRNA processing; P:RNA stabilization
gi|923720713|ref|XP_013664899.1|_1-399	chloroplast stem-loop binding of 41 kDa chloroplastic	399	2.6	1.37851	5.5536e-05	0	93.95	15	P:GO:0045727; C:GO:0009534; C:GO:0009941; F:GO:0008266; P:GO:0006364; P:GO:0009735; F:GO:0005515; F:GO:0050662; F:GO:0003824; P:GO:0045893; C:GO:0048046; F:GO:0003729; F:GO:0019843; C:GO:0010287; P:GO:0032544	P:positive regulation of translation; C:chloroplast thylakoid; C:chloroplast envelope; F:poly(U) RNA binding; P:rRNA processing; P:response to cytokinin; F:protein binding; F:coenzyme binding; F:catalytic activity; P:positive regulation of transcription, DNA-templated; C:apoplast; F:mRNA binding; F:rRNA binding; C:plastoglobule; P:plastid translation
gi|674922294|emb|CDY11032.1|_1-296	31 kDa chloroplastic-like	296	2.3	1.20163	0.000463993	8.4882e-145	88.4	2	F:GO:0000166; F:GO:0003676	F:nucleotide binding; F:nucleic acid binding
gi|923643262|ref|XP_013641986.1|_1-171	peptidyl-prolyl cis-trans isomerase	171	2.2	1.1375	1.37431e-05	1.24097e-112	95.5	10	C:GO:0009507; F:GO:0003755; C:GO:0009506; P:GO:0007165; C:GO:0005829; C:GO:0005794; F:GO:0042277; P:GO:0000413; P:GO:0006457; C:GO:0005886	C:chloroplast; F:peptidyl-prolyl cis-trans isomerase activity; C:plasmodesma; P:signal transduction; C:cytosol; C:Golgi apparatus; F:peptide binding; P:protein peptidyl-prolyl isomerization; P:protein folding; C:plasma membrane	EC:5.2.1.8	Peptidylprolyl isomerase
gi|674917275|emb|CDY15885.1|_1-162	40S ribosomal S25-4	162	2.2	1.1375	4.41512e-07	3.61306e-82	99.2	6	C:GO:0009506; F:GO:0003735; C:GO:0022627; C:GO:0005794; C:GO:0005774; P:GO:0006412	C:plasmodesma; F:structural constituent of ribosome; C:cytosolic small ribosomal subunit; C:Golgi apparatus; C:vacuolar membrane; P:translation
gi|923613506|ref|XP_013744982.1|_1-161	outer envelope pore 16- chloroplastic mitochondrial	161	2.2	1.1375	2.44734e-09	5.05313e-112	95.95	11	C:GO:0009707; C:GO:0005744; C:GO:0005747; P:GO:0006811; F:GO:0015266; F:GO:0015288; F:GO:0015450; P:GO:0015031; C:GO:0046930; P:GO:0033365; C:GO:0005741	C:chloroplast outer membrane; C:mitochondrial inner membrane presequence translocase complex; C:mitochondrial respiratory chain complex I; P:ion transport; F:protein channel activity; F:porin activity; F:P-P-bond-hydrolysis-driven protein transmembrane transporter activity; P:protein transport; C:pore complex; P:protein localization to organelle; C:mitochondrial outer membrane
gi|674918601|emb|CDY14625.1|_1-339	uncharacterized methyltransferase chloroplastic-like	339	2.2	1.1375	0.000274011	0	90.05	3	F:GO:0008168; C:GO:0010287; P:GO:0032259	F:methyltransferase activity; C:plastoglobule; P:methylation
gi|923608212|ref|XP_013743381.1|_1-198	50S ribosomal chloroplastic	198	2.2	1.1375	0.0011073	4.04686e-143	93.35	7	C:GO:0009570; F:GO:0003735; C:GO:0009941; C:GO:0005762; P:GO:0009735; C:GO:0009579; P:GO:0006412	C:chloroplast stroma; F:structural constituent of ribosome; C:chloroplast envelope; C:mitochondrial large ribosomal subunit; P:response to cytokinin; C:thylakoid; P:translation
gi|674890097|emb|CDY42616.1|_1-157	circadian and RNA binding 1	157	2	1	4.05382e-05	9.43029e-54	97.75	14	C:GO:0005794; C:GO:0005730; P:GO:0009735; C:GO:0005886; F:GO:0000166; C:GO:0005777; C:GO:0009507; C:GO:0009506; F:GO:0003723; P:GO:0009737; P:GO:0000380; P:GO:0045087; C:GO:0005618; C:GO:0048046	C:Golgi apparatus; C:nucleolus; P:response to cytokinin; C:plasma membrane; F:nucleotide binding; C:peroxisome; C:chloroplast; C:plasmodesma; F:RNA binding; P:response to abscisic acid; P:alternative mRNA splicing, via spliceosome; P:innate immune response; C:cell wall; C:apoplast
gi|1249654118|ref|XP_022560825.1|_1-217	peroxiredoxin chloroplastic isoform X1	217	2	1	5.91191e-05	9.55108e-127	94.15	11	F:GO:0004601; F:GO:0005515; C:GO:0009941; P:GO:0098869; C:GO:0009533; C:GO:0009543; P:GO:0045454; P:GO:0055114; C:GO:0010287; C:GO:0009535; F:GO:0051920	F:peroxidase activity; F:protein binding; C:chloroplast envelope; P:cellular oxidant detoxification; C:chloroplast stromal thylakoid; C:chloroplast thylakoid lumen; P:cell redox homeostasis; P:oxidation-reduction process; C:plastoglobule; C:chloroplast thylakoid membrane; F:peroxiredoxin activity	EC:1.11.1.15; EC:1.11.1.7	Peroxiredoxin; Peroxidase
gi|674902587|emb|CDY30446.1|_1-226	probable thiocyanate methyltransferase 2	226	2	1	3.70252e-06	5.60993e-166	95.85	48	F:GO:0016205; F:GO:0016428; F:GO:0043803; F:GO:0018707; F:GO:0043827; F:GO:0018708; F:GO:0080012; F:GO:0043782; F:GO:0008988; F:GO:0000179; F:GO:0008425; F:GO:0009019; F:GO:0043770; F:GO:0034807; F:GO:0043791; P:GO:0019762; F:GO:0052735; F:GO:0016279; F:GO:0019702; F:GO:0016435; F:GO:0009383; F:GO:0043834; F:GO:0008650; F:GO:0034541; F:GO:0008174; F:GO:0043851; F:GO:0043776; P:GO:0006952; F:GO:00…	F:selenocysteine methyltransferase activity; F:tRNA (cytosine-5-)-methyltransferase activity; F:hydroxyneurosporene-O-methyltransferase activity; F:1-phenanthrol methyltransferase activity; F:tRNA (adenine-57, 58-N(1)-) methyltransferase activity; F:thiol S-methyltransferase activity; F:trihydroxyferuloyl spermidine O-methyltransferase activity; F:cobalt-precorrin-3 C17-methyltransferase activity…	EC:2.1.1.9; EC:2.1.1.322	Thiol S-methyltransferase; Type IV protein arginine methyltransferase
gi|383930499|ref|YP_005089985.1|_1-138	ribosomal S11 (chloroplast)	138	2	1	6.01446e-05	2.757e-81	99.45	9	C:GO:0009570; P:GO:0000462; F:GO:0003735; F:GO:0048027; P:GO:0000028; C:GO:0005763; C:GO:0000312; F:GO:0070181; P:GO:0006412	C:chloroplast stroma; P:maturation of SSU-rRNA from tricistronic rRNA transcript (SSU-rRNA, 5.8S rRNA, LSU-rRNA); F:structural constituent of ribosome; F:mRNA 5'-UTR binding; P:ribosomal small subunit assembly; C:mitochondrial small ribosomal subunit; C:plastid small ribosomal subunit; F:small ribosomal subunit rRNA binding; P:translation
gi|922531007|ref|XP_013597488.1|_1-492	catalase-1	492	2	1	0.000142116	0	97.75	20	C:GO:0022626; P:GO:0009970; F:GO:0004096; C:GO:0009941; P:GO:0046686; P:GO:0042542; P:GO:0009416; F:GO:0020037; P:GO:0006995; P:GO:0042744; C:GO:0005634; C:GO:0005777; F:GO:0005515; P:GO:0009737; C:GO:0005618; C:GO:0005739; P:GO:0098869; P:GO:0055114; P:GO:0016036; F:GO:0050897	C:cytosolic ribosome; P:cellular response to sulfate starvation; F:catalase activity; C:chloroplast envelope; P:response to cadmium ion; P:response to hydrogen peroxide; P:response to light stimulus; F:heme binding; P:cellular response to nitrogen starvation; P:hydrogen peroxide catabolic process; C:nucleus; C:peroxisome; F:protein binding; P:response to abscisic acid; C:cell wall; C:mitochondrio…	EC:1.11.1.7; EC:1.11.1.6	Peroxidase; Catalase
gi|383930477|ref|YP_005089952.1|_1-750	PSI P700 apo A1 (chloroplast)	750	1.9	0.925999	2.34852e-11	0	99.2	13	F:GO:0009055; C:GO:0009941; C:GO:0009538; C:GO:0009535; F:GO:0000287; F:GO:0016491; C:GO:0016021; P:GO:0018298; P:GO:0015979; P:GO:0055114; F:GO:0051539; F:GO:0016168; C:GO:0010287	F:electron carrier activity; C:chloroplast envelope; C:photosystem I reaction center; C:chloroplast thylakoid membrane; F:magnesium ion binding; F:oxidoreductase activity; C:integral component of membrane; P:protein-chromophore linkage; P:photosynthesis; P:oxidation-reduction process; F:4 iron, 4 sulfur cluster binding; F:chlorophyll binding; C:plastoglobule
gi|674915143|emb|CDY17951.1|_1-231	cytochrome b6-f complex iron-sulfur chloroplastic	231	1.8	0.847997	9.97878e-06	7.38884e-145	96.55	15	P:GO:0010196; F:GO:0009496; C:GO:0009512; C:GO:0009941; F:GO:0046028; P:GO:0080167; F:GO:0045158; P:GO:0042742; C:GO:0005886; P:GO:0009767; C:GO:0009535; F:GO:0005515; F:GO:0046872; C:GO:0016021; F:GO:0051537	P:nonphotochemical quenching; F:plastoquinol--plastocyanin reductase activity; C:cytochrome b6f complex; C:chloroplast envelope; F:electron transporter, transferring electrons from cytochrome b6/f complex of photosystem II activity; P:response to karrikin; F:electron transporter, transferring electrons within cytochrome b6/f complex of photosystem II activity; P:defense response to bacterium; C:p…	EC:1.10.9; EC:1.10.9.1	Acting on diphenols and related substances as donors; Plastoquinol--plastocyanin reductase
gi|923906025|ref|XP_013723039.1|_1-517	serine hydroxymethyltransferase mitochondrial	517	1.8	0.847997	1.6521e-05	0	98.9	21	C:GO:0009570; F:GO:0030170; C:GO:0022626; C:GO:0009534; P:GO:0006563; P:GO:0009853; F:GO:0004372; P:GO:0046686; F:GO:0008266; P:GO:0007623; P:GO:0009626; P:GO:0009416; C:GO:0005886; C:GO:0005634; P:GO:0009409; F:GO:0005515; C:GO:0005759; C:GO:0010319; C:GO:0048046; P:GO:0019464; P:GO:0035999	C:chloroplast stroma; F:pyridoxal phosphate binding; C:cytosolic ribosome; C:chloroplast thylakoid; P:L-serine metabolic process; P:photorespiration; F:glycine hydroxymethyltransferase activity; P:response to cadmium ion; F:poly(U) RNA binding; P:circadian rhythm; P:plant-type hypersensitive response; P:response to light stimulus; C:plasma membrane; C:nucleus; P:response to cold; F:protein bindin…	EC:2.1.2.1	Glycine hydroxymethyltransferase
gi|674911180|emb|CDY21952.1|_1-231	cytochrome b6-f complex iron-sulfur chloroplastic	231	1.6	0.678072	0.00102226	2.15189e-153	95.2	15	P:GO:0010196; F:GO:0009496; C:GO:0009512; C:GO:0009941; F:GO:0046028; P:GO:0080167; F:GO:0045158; P:GO:0042742; C:GO:0005886; P:GO:0009767; C:GO:0009535; F:GO:0005515; F:GO:0046872; C:GO:0016021; F:GO:0051537	P:nonphotochemical quenching; F:plastoquinol--plastocyanin reductase activity; C:cytochrome b6f complex; C:chloroplast envelope; F:electron transporter, transferring electrons from cytochrome b6/f complex of photosystem II activity; P:response to karrikin; F:electron transporter, transferring electrons within cytochrome b6/f complex of photosystem II activity; P:defense response to bacterium; C:p…	EC:1.10.9; EC:1.10.9.1	Acting on diphenols and related substances as donors; Plastoquinol--plastocyanin reductase
gi|1249751652|ref|XP_022557178.1|_1-815	photosynthetic reaction L Photosystem antenna	815	1.6	0.678072	0.00018935	0	95.2	7	P:GO:0009772; F:GO:0045156; F:GO:0046872; C:GO:0009523; C:GO:0016021; P:GO:0018298; F:GO:0016168	P:photosynthetic electron transport in photosystem II; F:electron transporter, transferring electrons within the cyclic electron transport pathway of photosynthesis activity; F:metal ion binding; C:photosystem II; C:integral component of membrane; P:protein-chromophore linkage; F:chlorophyll binding
gi|674912243|emb|CDY20935.1|_1-507	dihydrolipoyl dehydrogenase mitochondrial	507	1.6	0.678072	3.29542e-05	0	97.75	15	F:GO:0008270; C:GO:0005794; P:GO:0045454; P:GO:0046686; P:GO:0009416; F:GO:0004148; F:GO:0005524; C:GO:0005747; C:GO:0009507; F:GO:0005507; C:GO:0005759; F:GO:0050660; C:GO:0048046; P:GO:0055114; F:GO:0050897	F:zinc ion binding; C:Golgi apparatus; P:cell redox homeostasis; P:response to cadmium ion; P:response to light stimulus; F:dihydrolipoyl dehydrogenase activity; F:ATP binding; C:mitochondrial respiratory chain complex I; C:chloroplast; F:copper ion binding; C:mitochondrial matrix; F:flavin adenine dinucleotide binding; C:apoplast; P:oxidation-reduction process; F:cobalt ion binding	EC:1.8.1.4	Dihydrolipoyl dehydrogenase
gi|923741384|ref|XP_013671352.1|_1-303	ATP-dependent Clp protease proteolytic subunit-related chloroplastic	303	1.6	0.678072	1.29314e-08	0	95.4	6	C:GO:0009570; P:GO:0006508; C:GO:0009941; F:GO:0004252; P:GO:0010468; P:GO:0000302	C:chloroplast stroma; P:proteolysis; C:chloroplast envelope; F:serine-type endopeptidase activity; P:regulation of gene expression; P:response to reactive oxygen species	EC:3.4.21	Acting on peptide bonds (peptidases)
gi|674890984|emb|CDY41745.1|_1-401	chloroplastic-like	401	1.6	0.678072	1.32811e-05	0	98.05	4	F:GO:0005524; P:GO:0005975; P:GO:0016310; F:GO:0008974	F:ATP binding; P:carbohydrate metabolic process; P:phosphorylation; F:phosphoribulokinase activity	EC:2.7.1.19	Phosphoribulokinase
gi|674900099|emb|CDY32809.1|_1-103	histone H4	103	1.5	0.584963	1.52834e-06	1.93448e-50	100	5	C:GO:0005634; F:GO:0003677; F:GO:0046982; C:GO:0000786; P:GO:0006334	C:nucleus; F:DNA binding; F:protein heterodimerization activity; C:nucleosome; P:nucleosome assembly
gi|674907224|emb|CDY25868.1|_1-341	malate dehydrogenase mitochondrial	341	1.5	0.584963	3.12148e-05	0	98.6	15	F:GO:0030060; P:GO:0009651; C:GO:0005794; P:GO:0006099; P:GO:0046686; P:GO:0042742; P:GO:0005975; P:GO:0009409; C:GO:0009507; P:GO:0006108; F:GO:0005507; C:GO:0005759; C:GO:0005618; C:GO:0048046; C:GO:0005829	F:L-malate dehydrogenase activity; P:response to salt stress; C:Golgi apparatus; P:tricarboxylic acid cycle; P:response to cadmium ion; P:defense response to bacterium; P:carbohydrate metabolic process; P:response to cold; C:chloroplast; P:malate metabolic process; F:copper ion binding; C:mitochondrial matrix; C:cell wall; C:apoplast; C:cytosol	EC:1.1.1.37	Malate dehydrogenase
gi|674913192|emb|CDY20039.1|_1-265	chlorophyll a-b binding chloroplastic-like	265	1.4	0.485427	0.000919819	4.90439e-180	98.55	20	C:GO:0009523; C:GO:0009941; P:GO:0009644; C:GO:0009522; P:GO:0009269; C:GO:0005794; P:GO:0009637; P:GO:0009769; P:GO:0009768; P:GO:0009645; P:GO:0009409; C:GO:0009517; F:GO:0046872; P:GO:0010218; F:GO:0031409; C:GO:0016021; P:GO:0018298; F:GO:0016168; C:GO:0010287; P:GO:0010114	C:photosystem II; C:chloroplast envelope; P:response to high light intensity; C:photosystem I; P:response to desiccation; C:Golgi apparatus; P:response to blue light; P:photosynthesis, light harvesting in photosystem II; P:photosynthesis, light harvesting in photosystem I; P:response to low light intensity stimulus; P:response to cold; C:PSII associated light-harvesting complex II; F:metal ion bi…
gi|674867459|emb|CDY66652.1|_1-581	plastidial pyruvate kinase 2	580	1.4	0.485427	0.000202228	0	96.85	12	C:GO:0009570; F:GO:0000287; F:GO:0004743; F:GO:0005524; F:GO:0030955; C:GO:0005739; P:GO:0006096; C:GO:0005829; P:GO:0046686; P:GO:0006633; P:GO:0010431; F:GO:0016301	C:chloroplast stroma; F:magnesium ion binding; F:pyruvate kinase activity; F:ATP binding; F:potassium ion binding; C:mitochondrion; P:glycolytic process; C:cytosol; P:response to cadmium ion; P:fatty acid biosynthetic process; P:seed maturation; F:kinase activity	EC:2.7.1.40	Pyruvate kinase
gi|112253900|ref|YP_717155.1|_1-507	ATP synthase subunit 1 (mitochondrion)	507	1.3	0.378512	5.73905e-06	0	98.4	20	F:GO:0008270; P:GO:0015991; C:GO:0009941; C:GO:0005794; F:GO:0046961; F:GO:0008266; C:GO:0005730; C:GO:0005774; P:GO:0009735; C:GO:0005886; C:GO:0005753; F:GO:0046933; C:GO:0045261; F:GO:0005524; P:GO:0006979; F:GO:0005507; C:GO:0005618; C:GO:0016021; P:GO:0015986; F:GO:0050897	F:zinc ion binding; P:ATP hydrolysis coupled proton transport; C:chloroplast envelope; C:Golgi apparatus; F:proton-transporting ATPase activity, rotational mechanism; F:poly(U) RNA binding; C:nucleolus; C:vacuolar membrane; P:response to cytokinin; C:plasma membrane; C:mitochondrial proton-transporting ATP synthase complex; F:proton-transporting ATP synthase activity, rotational mechanism; C:prot…	EC:3.6.1.3; EC:3.6.1.15	Adenosinetriphosphatase; Nucleoside-triphosphate phosphatase
gi|383930462|ref|YP_005089938.1|_1-184	ATP synthase CF0 B subunit (chloroplast)	184	1.2	0.263034	0.0644679	3.97407e-131	98.3	6	C:GO:0045263; C:GO:0016021; C:GO:0005886; P:GO:0015986; C:GO:0009535; F:GO:0046933	C:proton-transporting ATP synthase complex, coupling factor F(o); C:integral component of membrane; C:plasma membrane; P:ATP synthesis coupled proton transport; C:chloroplast thylakoid membrane; F:proton-transporting ATP synthase activity, rotational mechanism	EC:3.6.1.3; EC:3.6.1.15	Adenosinetriphosphatase; Nucleoside-triphosphate phosphatase
gi|674912194|emb|CDY21098.1|_1-373	glyceraldehyde-3-phosphate cytosolic-like	373	1.2	0.263034	0.0617057	0	98.7	7	F:GO:0050661; C:GO:0005737; F:GO:0051287; P:GO:0006096; P:GO:0055114; P:GO:0006006; F:GO:0004365	F:NADP binding; C:cytoplasm; F:NAD binding; P:glycolytic process; P:oxidation-reduction process; P:glucose metabolic process; F:glyceraldehyde-3-phosphate dehydrogenase (NAD+) (phosphorylating) activity	EC:1.2.1.59; EC:1.2.1.12	Glyceraldehyde-3-phosphate dehydrogenase (NAD(P)(+)) (phosphorylating); Glyceraldehyde-3-phosphate dehydrogenase (phosphorylating)
gi|923667071|ref|XP_013649391.1|_1-148	nucleoside diphosphate kinase 1	148	1.2	0.263034	0.129253	7.14149e-106	96.5	16	P:GO:0009651; P:GO:0006241; P:GO:0006183; C:GO:0005794; P:GO:0006165; P:GO:0046686; F:GO:0004550; C:GO:0005774; C:GO:0005886; C:GO:0005777; F:GO:0005524; C:GO:0009507; P:GO:0006228; C:GO:0009506; C:GO:0048046; C:GO:0005829	P:response to salt stress; P:CTP biosynthetic process; P:GTP biosynthetic process; C:Golgi apparatus; P:nucleoside diphosphate phosphorylation; P:response to cadmium ion; F:nucleoside diphosphate kinase activity; C:vacuolar membrane; C:plasma membrane; C:peroxisome; F:ATP binding; C:chloroplast; P:UTP biosynthetic process; C:plasmodesma; C:apoplast; C:cytosol	EC:2.7.4.6	Nucleoside-diphosphate kinase
gi|923843618|ref|XP_013701622.1|_1-266	chlorophyll a-b binding chloroplastic	266	1.1	0.137504	9.28902e-08	0	98.15	15	C:GO:0009523; C:GO:0009941; C:GO:0009522; C:GO:0005794; P:GO:0009769; P:GO:0009416; P:GO:0009768; C:GO:0009535; F:GO:0046872; F:GO:0031409; C:GO:0016021; C:GO:0030076; P:GO:0018298; F:GO:0016168; C:GO:0010287	C:photosystem II; C:chloroplast envelope; C:photosystem I; C:Golgi apparatus; P:photosynthesis, light harvesting in photosystem II; P:response to light stimulus; P:photosynthesis, light harvesting in photosystem I; C:chloroplast thylakoid membrane; F:metal ion binding; F:pigment binding; C:integral component of membrane; C:light-harvesting complex; P:protein-chromophore linkage; F:chlorophyll bin…
gi|383930488|ref|YP_005089988.1|_1-122	ribosomal L14 (chloroplast)	122	1.1	0.137504	0.45132	6.94753e-83	97.8	9	C:GO:0009570; F:GO:0003735; C:GO:0009534; C:GO:0022625; F:GO:0070180; C:GO:0005762; P:GO:0009735; C:GO:0000311; P:GO:0006412	C:chloroplast stroma; F:structural constituent of ribosome; C:chloroplast thylakoid; C:cytosolic large ribosomal subunit; F:large ribosomal subunit rRNA binding; C:mitochondrial large ribosomal subunit; P:response to cytokinin; C:plastid large ribosomal subunit; P:translation
gi|674861562|emb|CDY69162.1|_1-570	glucose-6-phosphate 1-dehydrogenase chloroplastic	570	1.1	0.137504	0.133279	0	95.35	8	C:GO:0009570; F:GO:0050661; P:GO:0009051; F:GO:0005515; C:GO:0016021; P:GO:0055114; P:GO:0006006; F:GO:0004345	C:chloroplast stroma; F:NADP binding; P:pentose-phosphate shunt, oxidative branch; F:protein binding; C:integral component of membrane; P:oxidation-reduction process; P:glucose metabolic process; F:glucose-6-phosphate dehydrogenase activity	EC:1.1.1.49	Glucose-6-phosphate dehydrogenase (NADP(+))
gi|674890792|emb|CDY42000.1|_1-200	photosynthetic NDH subunit of lumenal location chloroplastic	200	1.1	0.137504	0.396686	5.83924e-114	82.9	10	C:GO:0005789; F:GO:0003755; F:GO:0005515; F:GO:0005528; P:GO:0061077; C:GO:0009543; P:GO:0000413; C:GO:0005576; P:GO:0006810; C:GO:0009535	C:endoplasmic reticulum membrane; F:peptidyl-prolyl cis-trans isomerase activity; F:protein binding; F:FK506 binding; P:chaperone-mediated protein folding; C:chloroplast thylakoid lumen; P:protein peptidyl-prolyl isomerization; C:extracellular region; P:transport; C:chloroplast thylakoid membrane	EC:5.2.1.8	Peptidylprolyl isomerase
gi|937574980|ref|NP_001302944.1|_1-428	glutamine synthetase 2	428	1.1	0.137504	0.201725	0	97.9	14	C:GO:0009570; C:GO:0022626; P:GO:0009651; C:GO:0009941; P:GO:0006542; P:GO:0046686; P:GO:0007568; P:GO:0009735; C:GO:0009535; F:GO:0004356; F:GO:0005524; C:GO:0005739; C:GO:0048046; P:GO:0019676	C:chloroplast stroma; C:cytosolic ribosome; P:response to salt stress; C:chloroplast envelope; P:glutamine biosynthetic process; P:response to cadmium ion; P:aging; P:response to cytokinin; C:chloroplast thylakoid membrane; F:glutamate-ammonia ligase activity; F:ATP binding; C:mitochondrion; C:apoplast; P:ammonia assimilation cycle	EC:6.3.1.2	Glutamate--ammonia ligase
gi|923711536|ref|XP_013662593.1|_1-267	chlorophyll a-b binding chloroplastic	267	1	0	0.545077	0	98.9	14	C:GO:0009523; C:GO:0009941; C:GO:0009522; C:GO:0005794; P:GO:0009416; P:GO:0009768; C:GO:0009535; F:GO:0046872; F:GO:0031409; C:GO:0016021; C:GO:0030076; P:GO:0018298; F:GO:0016168; C:GO:0010287	C:photosystem II; C:chloroplast envelope; C:photosystem I; C:Golgi apparatus; P:response to light stimulus; P:photosynthesis, light harvesting in photosystem I; C:chloroplast thylakoid membrane; F:metal ion binding; F:pigment binding; C:integral component of membrane; C:light-harvesting complex; P:protein-chromophore linkage; F:chlorophyll binding; C:plastoglobule
gi|923507259|ref|XP_013726195.1|_1-423	magnesium-chelatase subunit - chloroplastic	423	1	0	0.131632	0	98	9	C:GO:0009570; F:GO:0016887; P:GO:0015995; F:GO:0005524; C:GO:0005618; P:GO:0015979; C:GO:0010007; F:GO:0016851; P:GO:0009735	C:chloroplast stroma; F:ATPase activity; P:chlorophyll biosynthetic process; F:ATP binding; C:cell wall; P:photosynthesis; C:magnesium chelatase complex; F:magnesium chelatase activity; P:response to cytokinin	EC:3.6.1.3; EC:3.6.1.15; EC:6.6.1.1	Adenosinetriphosphatase; Nucleoside-triphosphate phosphatase; Magnesium chelatase
gi|674917138|emb|CDY16038.1|_1-399	glyceraldehyde-3-phosphate dehydrogenase chloroplastic isoform X1	399	1	0	0.142914	0	98.25	12	C:GO:0009570; F:GO:0050661; F:GO:0051287; C:GO:0016020; C:GO:0048046; F:GO:0047100; P:GO:0006096; P:GO:0019253; C:GO:0009941; C:GO:0005829; P:GO:0055114; P:GO:0006006	C:chloroplast stroma; F:NADP binding; F:NAD binding; C:membrane; C:apoplast; F:glyceraldehyde-3-phosphate dehydrogenase (NADP+) (phosphorylating) activity; P:glycolytic process; P:reductive pentose-phosphate cycle; C:chloroplast envelope; C:cytosol; P:oxidation-reduction process; P:glucose metabolic process	EC:1.2.1.59; EC:1.2.1.13	Glyceraldehyde-3-phosphate dehydrogenase (NAD(P)(+)) (phosphorylating); Glyceraldehyde-3-phosphate dehydrogenase (NADP(+)) (phosphorylating)
gi|1249671365|ref|XP_022574129.1|_1-366	ribulose bisphosphate carboxylase oxygenase chloroplastic isoform X2	366	1	0	0.13399	0	98.65	15	P:GO:0010150; C:GO:0009941; P:GO:0009753; F:GO:0043531; F:GO:0046863; P:GO:0009416; P:GO:0042742; C:GO:0009535; C:GO:0005634; F:GO:0005524; P:GO:0009409; C:GO:0005618; C:GO:0010319; C:GO:0048046; C:GO:0010287	P:leaf senescence; C:chloroplast envelope; P:response to jasmonic acid; F:ADP binding; F:ribulose-1,5-bisphosphate carboxylase/oxygenase activator activity; P:response to light stimulus; P:defense response to bacterium; C:chloroplast thylakoid membrane; C:nucleus; F:ATP binding; P:response to cold; C:cell wall; C:stromule; C:apoplast; C:plastoglobule
gi|923528798|ref|XP_013690703.1|_1-280	beta carbonic anhydrase 4 isoform X1	280	1	0	0.339505	0	97.55	9	F:GO:0008270; F:GO:0005515; P:GO:0010119; C:GO:0009941; F:GO:0004089; P:GO:2000122; P:GO:0015976; C:GO:0005886; P:GO:0010037	F:zinc ion binding; F:protein binding; P:regulation of stomatal movement; C:chloroplast envelope; F:carbonate dehydratase activity; P:negative regulation of stomatal complex development; P:carbon utilization; C:plasma membrane; P:response to carbon dioxide	EC:4.2.1.1	Carbonate dehydratase
gi|674898258|emb|CDY34620.1|_1-457	mitochondrial	457	1	0	0.191119	0	98.6	12	C:GO:0009570; C:GO:0022626; F:GO:0008483; C:GO:0005739; C:GO:0048046; C:GO:0009534; C:GO:0009941; C:GO:0016021; P:GO:0046686; F:GO:0004047; P:GO:0006546; P:GO:0032259	C:chloroplast stroma; C:cytosolic ribosome; F:transaminase activity; C:mitochondrion; C:apoplast; C:chloroplast thylakoid; C:chloroplast envelope; C:integral component of membrane; P:response to cadmium ion; F:aminomethyltransferase activity; P:glycine catabolic process; P:methylation	EC:2.1.2.10	Aminomethyltransferase
gi|923710757|ref|XP_013662381.1|_1-259	carbonic anhydrase 2	259	1	0	0.0763203	0	96.25	9	C:GO:0009570; F:GO:0008270; C:GO:0048046; C:GO:0009941; C:GO:0005829; F:GO:0004089; P:GO:0015976; P:GO:0042742; C:GO:0009535	C:chloroplast stroma; F:zinc ion binding; C:apoplast; C:chloroplast envelope; C:cytosol; F:carbonate dehydratase activity; P:carbon utilization; P:defense response to bacterium; C:chloroplast thylakoid membrane	EC:4.2.1.1	Carbonate dehydratase
gi|923725494|ref|XP_013666363.1|_1-294	ATP-dependent Clp protease proteolytic subunit chloroplastic	294	1	0	0.124425	0	94.05	5	P:GO:0006508; C:GO:0009534; C:GO:0009941; F:GO:0004252; C:GO:0009840	P:proteolysis; C:chloroplast thylakoid; C:chloroplast envelope; F:serine-type endopeptidase activity; C:chloroplastic endopeptidase Clp complex	EC:3.4.21	Acting on peptide bonds (peptidases)
gi|1249751663|ref|XP_022557184.1|_1-508	photosystem II 47 kDa (chloroplast)	508	0.9	-0.152003	0.535234	0	99.4	7	P:GO:0009772; F:GO:0045156; C:GO:0009523; C:GO:0016021; P:GO:0018298; F:GO:0016168; C:GO:0009535	P:photosynthetic electron transport in photosystem II; F:electron transporter, transferring electrons within the cyclic electron transport pathway of photosynthesis activity; C:photosystem II; C:integral component of membrane; P:protein-chromophore linkage; F:chlorophyll binding; C:chloroplast thylakoid membrane
gi|674897096|emb|CDY35800.1|_1-448	glyceraldehyde-3-phosphate dehydrogenase chloroplastic	448	0.9	-0.152003	0.825268	0	95.8	18	C:GO:0009570; P:GO:0006096; P:GO:0046686; P:GO:0006006; F:GO:0004365; P:GO:0009416; C:GO:0009535; P:GO:0009744; P:GO:0009409; F:GO:0050661; F:GO:0051287; C:GO:0031969; C:GO:0010319; C:GO:0048046; F:GO:0047100; P:GO:0019253; C:GO:0005829; P:GO:0055114	C:chloroplast stroma; P:glycolytic process; P:response to cadmium ion; P:glucose metabolic process; F:glyceraldehyde-3-phosphate dehydrogenase (NAD+) (phosphorylating) activity; P:response to light stimulus; C:chloroplast thylakoid membrane; P:response to sucrose; P:response to cold; F:NADP binding; F:NAD binding; C:chloroplast membrane; C:stromule; C:apoplast; F:glyceraldehyde-3-phosphate dehydr…	EC:1.2.1.59; EC:1.2.1.13; EC:1.2.1.12	Glyceraldehyde-3-phosphate dehydrogenase (NAD(P)(+)) (phosphorylating); Glyceraldehyde-3-phosphate dehydrogenase (NADP(+)) (phosphorylating); Glyceraldehyde-3-phosphate dehydrogenase (phosphorylating)
gi|923802851|ref|XP_013687987.1|_1-389	cysteine chloroplastic chromoplastic	389	0.9	-0.152003	0.0199987	0	95.35	15	C:GO:0009570; F:GO:0030170; P:GO:0009860; C:GO:0009941; P:GO:0009567; P:GO:0046686; F:GO:0004124; P:GO:0006535; P:GO:0009735; C:GO:0009509; C:GO:0005802; C:GO:0005768; C:GO:0005739; C:GO:0048046; F:GO:0016740	C:chloroplast stroma; F:pyridoxal phosphate binding; P:pollen tube growth; C:chloroplast envelope; P:double fertilization forming a zygote and endosperm; P:response to cadmium ion; F:cysteine synthase activity; P:cysteine biosynthetic process from serine; P:response to cytokinin; C:chromoplast; C:trans-Golgi network; C:endosome; C:mitochondrion; C:apoplast; F:transferase activity	EC:2.5.1.47	Cysteine synthase
gi|674904291|emb|CDY28672.1|_1-344	beta carbonic anhydrase chloroplastic	344	0.9	-0.152003	0.800962	0	94.7	16	C:GO:0009570; F:GO:0008270; C:GO:0009941; F:GO:0004089; P:GO:0042742; C:GO:0005886; C:GO:0009535; P:GO:0009817; P:GO:0009409; P:GO:0010119; C:GO:0010319; C:GO:0048046; P:GO:0015979; P:GO:2000122; P:GO:0015976; P:GO:0010037	C:chloroplast stroma; F:zinc ion binding; C:chloroplast envelope; F:carbonate dehydratase activity; P:defense response to bacterium; C:plasma membrane; C:chloroplast thylakoid membrane; P:defense response to fungus, incompatible interaction; P:response to cold; P:regulation of stomatal movement; C:stromule; C:apoplast; P:photosynthesis; P:negative regulation of stomatal complex development; P:car…	EC:4.2.1.1	Carbonate dehydratase
gi|674879269|emb|CDY52865.1|_1-259	chlorophyll a-b binding chloroplastic-like	259	0.9	-0.152003	0.0909853	7.7151e-174	96.85	11	P:GO:0010196; C:GO:0009783; F:GO:0031409; C:GO:0009941; C:GO:0016021; C:GO:0009522; P:GO:0018298; F:GO:0016168; C:GO:0010287; P:GO:0009768; C:GO:0009535	P:nonphotochemical quenching; C:photosystem II antenna complex; F:pigment binding; C:chloroplast envelope; C:integral component of membrane; C:photosystem I; P:protein-chromophore linkage; F:chlorophyll binding; C:plastoglobule; P:photosynthesis, light harvesting in photosystem I; C:chloroplast thylakoid membrane
gi|674850965|emb|CDY71669.1|_1-148	nucleoside diphosphate kinase 1	148	0.9	-0.152003	0.155635	3.46926e-105	95.95	16	P:GO:0009651; P:GO:0006241; P:GO:0006183; C:GO:0005794; P:GO:0006165; P:GO:0046686; F:GO:0004550; C:GO:0005774; C:GO:0005886; C:GO:0005777; F:GO:0005524; C:GO:0009507; P:GO:0006228; C:GO:0009506; C:GO:0048046; C:GO:0005829	P:response to salt stress; P:CTP biosynthetic process; P:GTP biosynthetic process; C:Golgi apparatus; P:nucleoside diphosphate phosphorylation; P:response to cadmium ion; F:nucleoside diphosphate kinase activity; C:vacuolar membrane; C:plasma membrane; C:peroxisome; F:ATP binding; C:chloroplast; P:UTP biosynthetic process; C:plasmodesma; C:apoplast; C:cytosol	EC:2.7.4.6	Nucleoside-diphosphate kinase
gi|674893335|emb|CDY39473.1|_1-307	haloacid dehalogenase-like hydrolase domain-containing At4g39970	307	0.8	-0.321928	0.112724	0	91.2	4	C:GO:0009570; P:GO:0008152; C:GO:0009941; F:GO:0016787	C:chloroplast stroma; P:metabolic process; C:chloroplast envelope; F:hydrolase activity
gi|923510514|ref|XP_013743913.1|_1-530	importin subunit alpha-2	530	0.8	-0.321928	0.0675112	0	96.25	9	C:GO:0009506; F:GO:0005515; P:GO:0006607; C:GO:0005829; F:GO:0008565; C:GO:0005730; F:GO:0008139; C:GO:0005643; C:GO:0005654	C:plasmodesma; F:protein binding; P:NLS-bearing protein import into nucleus; C:cytosol; F:protein transporter activity; C:nucleolus; F:nuclear localization sequence binding; C:nuclear pore; C:nucleoplasm
gi|923886479|ref|XP_013714617.1|_1-273	probable plastid-lipid-associated chloroplastic	273	0.8	-0.321928	0.089899	7.49243e-131	88.65	10	C:GO:0005634; C:GO:0031977; P:GO:0010193; C:GO:0009941; F:GO:0005198; C:GO:0010287; P:GO:0009658; P:GO:0042742; C:GO:0005886; C:GO:0009535	C:nucleus; C:thylakoid lumen; P:response to ozone; C:chloroplast envelope; F:structural molecule activity; C:plastoglobule; P:chloroplast organization; P:defense response to bacterium; C:plasma membrane; C:chloroplast thylakoid membrane
gi|923640346|ref|XP_013641013.1|_1-378	chloroplast stem-loop binding of 41 kDa chloroplastic	378	0.8	-0.321928	0.12295	0	98.25	29	P:GO:0045727; P:GO:0009611; C:GO:0005794; P:GO:0006364; P:GO:0042631; C:GO:0005773; P:GO:0009658; P:GO:0005996; P:GO:0009409; C:GO:0009506; F:GO:0003824; P:GO:0045893; C:GO:0010319; C:GO:0048046; F:GO:0019843; P:GO:0032544; F:GO:0010297; C:GO:0000427; C:GO:0009941; C:GO:0005840; P:GO:0007623; P:GO:0042742; C:GO:0005777; F:GO:0003677; F:GO:0005515; F:GO:0050662; P:GO:0000272; C:GO:0016020; C:GO:00…	P:positive regulation of translation; P:response to wounding; C:Golgi apparatus; P:rRNA processing; P:cellular response to water deprivation; C:vacuole; P:chloroplast organization; P:monosaccharide metabolic process; P:response to cold; C:plasmodesma; F:catalytic activity; P:positive regulation of transcription, DNA-templated; C:stromule; C:apoplast; F:rRNA binding; P:plastid translation; F:heter…
gi|1249756029|ref|XP_022558362.1|_1-274	alpha carbonic anhydrase 5	274	0.7	-0.514573	0.0821941	5.67491e-176	87.1	4	C:GO:0009570; F:GO:0008270; F:GO:0004089; P:GO:0006730	C:chloroplast stroma; F:zinc ion binding; F:carbonate dehydratase activity; P:one-carbon metabolic process	EC:4.2.1.1	Carbonate dehydratase
gi|923679312|ref|XP_013653055.1|_1-277	probable plastid-lipid-associated chloroplastic	277	0.6	-0.736966	0.0910793	1.26231e-135	90.9	10	C:GO:0005634; C:GO:0031977; P:GO:0010193; C:GO:0009941; F:GO:0005198; C:GO:0010287; P:GO:0009658; P:GO:0042742; C:GO:0005886; C:GO:0009535	C:nucleus; C:thylakoid lumen; P:response to ozone; C:chloroplast envelope; F:structural molecule activity; C:plastoglobule; P:chloroplast organization; P:defense response to bacterium; C:plasma membrane; C:chloroplast thylakoid membrane
gi|674884950|emb|CDY47581.1|_1-273	photosystem I chlorophyll a b-binding 3- chloroplastic	273	0.6	-0.736966	0.0294443	3.14128e-172	96.9	16	C:GO:0009941; P:GO:0009644; C:GO:0009522; P:GO:0009735; P:GO:0009768; C:GO:0009535; P:GO:0009645; P:GO:0009409; F:GO:0005515; F:GO:0046872; F:GO:0031409; C:GO:0016021; C:GO:0030076; P:GO:0018298; F:GO:0016168; C:GO:0010287	C:chloroplast envelope; P:response to high light intensity; C:photosystem I; P:response to cytokinin; P:photosynthesis, light harvesting in photosystem I; C:chloroplast thylakoid membrane; P:response to low light intensity stimulus; P:response to cold; F:protein binding; F:metal ion binding; F:pigment binding; C:integral component of membrane; C:light-harvesting complex; P:protein-chromophore lin…
gi|674894126|emb|CDY38701.1|_1-601	ATP synthase CF1 beta subunit (chloroplast)	601	0.6	-0.736966	0.0307877	0	96	7	C:GO:0045261; F:GO:0005524; P:GO:0015991; F:GO:0046961; P:GO:0015986; C:GO:0009535; F:GO:0046933	C:proton-transporting ATP synthase complex, catalytic core F(1); F:ATP binding; P:ATP hydrolysis coupled proton transport; F:proton-transporting ATPase activity, rotational mechanism; P:ATP synthesis coupled proton transport; C:chloroplast thylakoid membrane; F:proton-transporting ATP synthase activity, rotational mechanism	EC:3.6.1.3; EC:3.6.1.15	Adenosinetriphosphatase; Nucleoside-triphosphate phosphatase
gi|383930435|ref|YP_005089960.1|_1-479	ribulose-1,5-bisphosphate carboxylase oxygenase large subunit (chloroplast)	479	0.6	-0.736966	0.0851344	0	99.15	18	C:GO:0022626; C:GO:0009941; P:GO:0009853; P:GO:0046686; F:GO:0004497; C:GO:0009535; P:GO:0006412; F:GO:0000287; P:GO:0009737; F:GO:0003735; C:GO:0005618; C:GO:0048046; P:GO:0019253; C:GO:0015935; P:GO:0055114; F:GO:0019843; C:GO:0010287; F:GO:0016984	C:cytosolic ribosome; C:chloroplast envelope; P:photorespiration; P:response to cadmium ion; F:monooxygenase activity; C:chloroplast thylakoid membrane; P:translation; F:magnesium ion binding; P:response to abscisic acid; F:structural constituent of ribosome; C:cell wall; C:apoplast; P:reductive pentose-phosphate cycle; C:small ribosomal subunit; P:oxidation-reduction process; F:rRNA binding; C:p…	EC:4.1.1.39	Ribulose-bisphosphate carboxylase
gi|923802520|ref|XP_013687875.1|_1-612	DEAD-box ATP-dependent RNA helicase 37-like	612	0.5	-1	2.36822e-06	0	90.85	4	C:GO:0005777; F:GO:0005524; F:GO:0003723; F:GO:0008026	C:peroxisome; F:ATP binding; F:RNA binding; F:ATP-dependent helicase activity	EC:3.6.1.3; EC:3.6.1.15	Adenosinetriphosphatase; Nucleoside-triphosphate phosphatase
gi|383930479|ref|YP_005090004.1|_1-81	photosystem I subunit VII (chloroplast)	81	0.5	-1	0.00107861	8.46335e-54	100	10	F:GO:0016491; F:GO:0046872; F:GO:0009055; C:GO:0005739; C:GO:0009522; C:GO:0009533; F:GO:0051539; P:GO:0009773; C:GO:0005886; C:GO:0009535	F:oxidoreductase activity; F:metal ion binding; F:electron carrier activity; C:mitochondrion; C:photosystem I; C:chloroplast stromal thylakoid; F:4 iron, 4 sulfur cluster binding; P:photosynthetic electron transport in photosystem I; C:plasma membrane; C:chloroplast thylakoid membrane
gi|1249751650|ref|XP_022557176.1|_1-507	ATP synthase CF1 alpha subunit (chloroplast)	507	0.5	-1	0.00101059	0	99.6	16	F:GO:0008270; P:GO:0015991; C:GO:0009544; F:GO:0046961; P:GO:0006176; P:GO:0042742; C:GO:0005886; F:GO:0046933; C:GO:0045261; F:GO:0005524; P:GO:0009409; C:GO:0031977; C:GO:0005739; C:GO:0010319; C:GO:0010287; P:GO:0015986	F:zinc ion binding; P:ATP hydrolysis coupled proton transport; C:chloroplast ATP synthase complex; F:proton-transporting ATPase activity, rotational mechanism; P:dATP biosynthetic process from ADP; P:defense response to bacterium; C:plasma membrane; F:proton-transporting ATP synthase activity, rotational mechanism; C:proton-transporting ATP synthase complex, catalytic core F(1); F:ATP binding; P:…	EC:3.6.1.3; EC:3.6.1.15	Adenosinetriphosphatase; Nucleoside-triphosphate phosphatase
gi|923678400|ref|XP_013652792.1|_1-170	photosystem I reaction center subunit chloroplastic-like	170	0.4	-1.32193	0.000377208	1.19231e-101	94.75	4	C:GO:0030093; F:GO:0005516; C:GO:0009543; P:GO:0009773	C:chloroplast photosystem I; F:calmodulin binding; C:chloroplast thylakoid lumen; P:photosynthetic electron transport in photosystem I
gi|674865483|emb|CDY67657.1|_1-181	ribulose bisphosphate carboxylase small chain chloroplastic-like	181	0.4	-1.32193	4.87763e-10	4.75308e-124	98.2	7	C:GO:0009507; P:GO:0009853; P:GO:0015979; P:GO:0055114; P:GO:0015977; F:GO:0004497; F:GO:0016984	C:chloroplast; P:photorespiration; P:photosynthesis; P:oxidation-reduction process; P:carbon fixation; F:monooxygenase activity; F:ribulose-bisphosphate carboxylase activity	EC:4.1.1.39	Ribulose-bisphosphate carboxylase
gi|674914455|emb|CDY18592.1|_1-362	ferredoxin--NADP leaf isozyme chloroplastic	362	0.3	-1.73697	5.24658e-05	0	96.2	12	C:GO:0009570; C:GO:0031977; F:GO:0045156; C:GO:0048046; C:GO:0009941; F:GO:0003959; F:GO:0045157; F:GO:0008266; P:GO:0042742; F:GO:0004324; P:GO:0009767; C:GO:0009535	C:chloroplast stroma; C:thylakoid lumen; F:electron transporter, transferring electrons within the cyclic electron transport pathway of photosynthesis activity; C:apoplast; C:chloroplast envelope; F:NADPH dehydrogenase activity; F:electron transporter, transferring electrons within the noncyclic electron transport pathway of photosynthesis activity; F:poly(U) RNA binding; P:defense response to ba…	EC:1.18.1; EC:1.18.1.2; EC:1.6.99.1	Acting on iron-sulfur proteins as donors; Ferredoxin--NADP(+) reductase; NADPH dehydrogenase
gi|1249744915|ref|XP_022555962.1|_1-812	phospholipase D alpha 2	812	0.3	-1.73697	0.000640425	0	96.7	25	F:GO:0005096; P:GO:0009873; F:GO:0070290; C:GO:0005773; F:GO:0005546; C:GO:0009506; P:GO:0010119; F:GO:0005509; P:GO:0010358; C:GO:0005829; C:GO:0009941; C:GO:0005783; P:GO:0046686; F:GO:0004630; P:GO:0009845; C:GO:0005886; P:GO:0006631; P:GO:0009789; C:GO:0005634; P:GO:0009738; C:GO:0031966; F:GO:0005515; P:GO:0046470; P:GO:0016042; C:GO:0030136	F:GTPase activator activity; P:ethylene-activated signaling pathway; F:N-acylphosphatidylethanolamine-specific phospholipase D activity; C:vacuole; F:phosphatidylinositol-4,5-bisphosphate binding; C:plasmodesma; P:regulation of stomatal movement; F:calcium ion binding; P:leaf shaping; C:cytosol; C:chloroplast envelope; C:endoplasmic reticulum; P:response to cadmium ion; F:phospholipase D activity…	EC:3.1.4.4	Phospholipase D
gi|923745985|ref|XP_013672677.1|_1-593	probable carotenoid cleavage dioxygenase chloroplastic	593	0.3	-1.73697	1.1631e-09	0	94.15	5	F:GO:0016702; F:GO:0005515; F:GO:0046872; P:GO:0055114; C:GO:0010287	F:oxidoreductase activity, acting on single donors with incorporation of molecular oxygen, incorporation of two atoms of oxygen; F:protein binding; F:metal ion binding; P:oxidation-reduction process; C:plastoglobule	EC:1.13.11	Acting on single donors with incorporation of molecular oxygen (oxygenases). The oxygen incorporated need not be derived from O(2)
gi|923756968|ref|XP_013676054.1|_1-765	5-methyltetrahydropteroyltriglutamate--homocysteine methyltransferase 1	765	0.2	-2.32193	0.000327685	0	98.6	19	C:GO:0009570; P:GO:0009086; F:GO:0008270; P:GO:0010043; P:GO:0009651; C:GO:0005794; P:GO:0046686; C:GO:0005774; F:GO:0003871; C:GO:0005886; C:GO:0005777; F:GO:0008705; C:GO:0009506; F:GO:0005515; F:GO:0005507; C:GO:0048046; C:GO:0005829; P:GO:0050667; P:GO:0032259	C:chloroplast stroma; P:methionine biosynthetic process; F:zinc ion binding; P:response to zinc ion; P:response to salt stress; C:Golgi apparatus; P:response to cadmium ion; C:vacuolar membrane; F:5-methyltetrahydropteroyltriglutamate-homocysteine S-methyltransferase activity; C:plasma membrane; C:peroxisome; F:methionine synthase activity; C:plasmodesma; F:protein binding; F:copper ion binding; …	EC:2.1.1.13; EC:2.1.1.14	Methionine synthase; 5-methyltetrahydropteroyltriglutamate--homocysteine S-methyltransferase
gi|1249806347|ref|XP_022563286.1|_1-545	myrosinase MA1-like	545	0.2	-2.32193	5.59689e-05	0	93.95	4	P:GO:0005975; F:GO:0046872; F:GO:0019137; C:GO:0005773	P:carbohydrate metabolic process; F:metal ion binding; F:thioglucosidase activity; C:vacuole	EC:3.2.1.147	Thioglucosidase
gi|923610638|ref|XP_013744076.1|_1-584	ferredoxin--nitrite chloroplastic	584	0.1	-3.32193	2.17618e-05	0	95.8	14	C:GO:0009570; F:GO:0020037; F:GO:0047889; F:GO:0048307; P:GO:0042128; F:GO:0050421; F:GO:0046872; C:GO:0005739; C:GO:0016020; C:GO:0048046; C:GO:0005829; P:GO:0055114; F:GO:0051539; P:GO:0010167	C:chloroplast stroma; F:heme binding; F:ferredoxin-nitrate reductase activity; F:ferredoxin-nitrite reductase activity; P:nitrate assimilation; F:nitrite reductase (NO-forming) activity; F:metal ion binding; C:mitochondrion; C:membrane; C:apoplast; C:cytosol; P:oxidation-reduction process; F:4 iron, 4 sulfur cluster binding; P:response to nitrate	EC:1.7.2.1; EC:1.7.7.2; EC:1.7.7.1	Nitrite reductase (NO-forming); Ferredoxin--nitrate reductase; Ferredoxin--nitrite reductase
gi|923631625|ref|XP_013750841.1|_1-557	2,3-bisphosphoglycerate-independent phosphoglycerate mutase 1	557	0.1	-3.32193	0.000130775	0	97.2	14	P:GO:0006096; P:GO:0009555; P:GO:0046686; C:GO:0005740; P:GO:0006007; C:GO:0005886; F:GO:0046537; P:GO:0009409; C:GO:0009507; C:GO:0009506; C:GO:0048046; C:GO:0005829; F:GO:0030145; P:GO:0010118	P:glycolytic process; P:pollen development; P:response to cadmium ion; C:mitochondrial envelope; P:glucose catabolic process; C:plasma membrane; F:2,3-bisphosphoglycerate-independent phosphoglycerate mutase activity; P:response to cold; C:chloroplast; C:plasmodesma; C:apoplast; C:cytosol; F:manganese ion binding; P:stomatal movement	EC:5.4.2.1	Intramolecular transferases
gi|923823904|ref|XP_013695243.1|_1-775	elongation factor chloroplastic	775	0.09	-3.47393	0.000163692	0	96.15	12	C:GO:0009570; F:GO:0005525; F:GO:0005524; F:GO:0003746; F:GO:0003924; C:GO:0005739; C:GO:0048046; P:GO:0032790; C:GO:0009941; P:GO:0006414; P:GO:0009658; P:GO:0009845	C:chloroplast stroma; F:GTP binding; F:ATP binding; F:translation elongation factor activity; F:GTPase activity; C:mitochondrion; C:apoplast; P:ribosome disassembly; C:chloroplast envelope; P:translational elongation; P:chloroplast organization; P:seed germination	EC:3.6.1.15	Nucleoside-triphosphate phosphatase
